# Supplementary material for: Computational modelling reveals contrasting effects on reinforcement learning and cognitive flexibility in stimulant use disorder and obsessive-compulsive disorder: remediating effects of dopaminergic D2/3 receptor agents
Source: Psychopharmacology (Berl). 2019 Jul 20;236(8):2337–58. doi: 10.1007/s00213-019-05325-w (PMC6820481; doi:10.1007/s00213-019-05325-w)
Supplement: Supplementary file 2 — (R 35 kb) [file 213_2019_5325_MOESM2_ESM.r]

#!/usr/bin/env Rscript

# Rudolf Cardinal for JK, 19 Dec 2017

# =============================================================================
# Notes
# =============================================================================
# - Groups: stimulant abusers ("Drug" in original),  controls, OCD
# - Drug: placebo, pramipexole, amisulpride (WITHIN subjects)
# - task: probabilistic reversal learning
#
# each subject run in two parts
#   Part 1 = stim 1 vs stim 2
#   Part 2 = stim 3 vs stim 4
# (NB a couple of subjects get a repeat of part 1)
# 20 blocks per subject in whole experiment; 18 reversals
# e.g. part 1: block 1 = discrim, block 2 = first reversal, block 3 = re-reversal
#      part 1: block 1 = start again...
#
# Reversal criteria varies a bit, so as to be unpredictable.
# Can stop after 200th trial if subject doesn't succeed.
#
# OTHER NOTABLE MODELS OF SIMILAR TASKS
#
# - Hauser 2017 Psych Med, PMID 28065182
#   ====================================
#   - Task = probabilistic reversal learning
#   - Learning rule
#   (A) Rescorla-Wagner with single reinforcement rate
#   (B) ... with two learning rates (one for positive error, one for negative
#       error, i.e. a reward and a punishment rate)
#   NOTE that they alter the value of the UNCHOSEN stimulus too.
#   - Choice rule
#   (1) Softmax with a single inverse temperature (beta)
#   (2) ... with a perseveration parameter, i.e. softmax of
#       (value + gamma * is_repeat)
#   - All combinations of {A, B} and {1, 2}.
#     Of these, A2 won, i.e. single reinforcement rate, plus perseveration
#     parameter (stimulus stickiness -- I presume stimulus, anyway; "option";
#     see Supplementary re "rep(X)". "Rescorla-Wagner perseveration" in
#     Supplementary Table 2.
#   - They also checked and discarded a "Bayesian hierarchical model which
#     includes a volatility hierarchy; Mathys et al. 2011" -- less good.
#
# - den Ouden 2013 Neuron PMID 24267657
#   ===================================
#   - Task = probabilistic reversal learning
#       - on each trial, 2 stimuli in 2 from 4 locations
#           [= 4 locations = Nikolina/escitalopram and tryptophan depletion method]
#   - Learning rules
#     (1) EWA (experience-weighted attraction)
#       - learning rate-style parameter phi
#       - "experience" weight parameter rho
#         - balances standard TD model with one that weights all trials equally
#       - softmax inv. temp beta
#     (2) RP (reward prediction)
#         standard TD model with separate reward/punishment rate and softmax
#         inverse temperature beta
#         ... no update to unchosen stimulus (p1098)
#     ... EWA was better.
#     Specifies their priors (p1094).
#
# MODELS TO DO
# ============
# - Model 1: reward rate, punishment rate, reinf sensitivity [= softmax inv. temp], side stickiness (with common intersubject SDs)
# - Model 2: reward rate, punishment rate, reinf_sens, side stickiness, stimulus stickiness
#           = adds stimulus stickiness to model 1
# - Model 3: reward, punishment, reinf_sens, stimulus stickiness
#           = model 1 but stimulus, not side, stickiness
# - Model 4: reward, punishment, reinf_sens
#           = model 1 without side stickiness
#           = den Ouden 2013 "RP" model
# - Model 5: combined reward rate, reinf_sens, stimulus stickiness
#           = Hauser 2017 winning model
# - Model 6: den Ouden 2013 "EWA" (their winning) model
#
# SOFTMAX CODING
# ==============
# - When you just have reinforcement, "reinforcement sensitivity" is the same
#   as "softmax inverse temperature". For values VA, VB:
#           p(A) = exp(beta * VA)
#                  ------------------------------
#                  exp(beta * VA) + exp(beta * VB)
#
# - When you also have e.g. side stickiness, you can parameterize it in two
#   ways:
#
#   Firstly, e.g. Hauser 2017:
#
#               beta * (VA + gamma * side_measure)
#
#       and people will continue to speak of beta as "softmax inverse
#       temperature", and of gamma as the side stickiness sensitivity (which
#       is implicitly relative to the effects of reinforcement).
#
#   Secondly, e.g. Christakou 2013:
#
#               reinf_sens * VA + side_stickiness_sensitivity * side_measure
#
#   Obviously there is an equivalence, i.e.
#               reinf_sens ≡ beta
#               side_stickiness_sensitivity ≡ beta * gamma
#
#   Is there a *computational* reason to prefer one or the other
#   parameterization?
#   Christakou 2013 use priors of reinf_sens ~ Gamma(2, 1) and
#   stickiness_sens ~ N(0, 1).
#   Not obviously so...
#   ... maybe something to return to if we can't get proper convergence.
#   ... and not relevant whenever we fix beta to 1.

# =============================================================================
# Command-line arguments
# =============================================================================
# Keep it simple

possible_cmd_args <- c(
    "all",
    "1", "2", "3", "4", "5", "6", "7",
    "2s"
)
cmdargs <- commandArgs(trailingOnly=TRUE)
cat("Command-line arguments:", paste(cmdargs, collapse=" "), "\n")
if (!all(cmdargs %in% possible_cmd_args)) {
    stop("Invalid arguments; must be one or more of: ",
         paste(possible_cmd_args, collapse=", "))
}

# =============================================================================
# Libraries
# =============================================================================

library(Rcpp)  # or Stan will fail with: could not find function "cpp_object_initializer"  -- also, load it early on osprey (version conflicts)
library(data.table)
library(ggplot2)
library(lme4)
library(lmerTest)
library(parallel)
library(plyr)
library(readr)
library(rstan)  # to install: install.packages("rstan")
library(semver)
library(shinystan)
library(bridgesampling)

# Remote access:
RLIB_PREFIX = "http://egret.psychol.cam.ac.uk/rlib"
# Local access:
# RLIB_PREFIX = "/home/rudolf/Documents/code/rlib"


source(paste(RLIB_PREFIX, "listassign.R", sep="/"))
source(paste(RLIB_PREFIX, "listfunc.R", sep="/"))
source(paste(RLIB_PREFIX, "miscfile.R", sep="/"))
source(paste(RLIB_PREFIX, "miscmath.R", sep="/"))
source(paste(RLIB_PREFIX, "miscstat.R", sep="/"))
source(paste(RLIB_PREFIX, "rpm.R", sep="/"))
source(paste(RLIB_PREFIX, "stanfunc.R", sep="/"))

CODE_COMMON_FUNCTIONS <- readr::read_file(paste(
    RLIB_PREFIX, "commonfunc.stan", sep="/"))

sem <- miscstat$sem

# Check versions:

# sessionInfo()  # which versions?
STAN_VERSION = sessionInfo(package="rstan")$otherPkgs$rstan$Version
cat("Found Stan version", STAN_VERSION, "\n")
if (semver::parse_version(STAN_VERSION) < "2.16.0") {
    stop(paste("Expecting Stan v2.16 or higher; found", STAN_VERSION))
}

# As advised by Stan:

rstan::rstan_options(auto_write = TRUE)
options(mc.cores = parallel::detectCores())

# =============================================================================
# Directories
# =============================================================================

THIS_SCRIPT_DIR = miscfile$current_script_directory()
setwd(THIS_SCRIPT_DIR)
FIT_CACHE_DIR <- paste(THIS_SCRIPT_DIR, "fitcache", sep="/")
if (!file.exists(FIT_CACHE_DIR)) {
    dir.create(FIT_CACHE_DIR)
}

# =============================================================================
# Data in
# =============================================================================

FULLDATA_FILENAME <- paste(FIT_CACHE_DIR, "fulldata_jk.Rds", sep="/")
ALLPATIENTSMAP_FILENAME <- paste(FIT_CACHE_DIR, "all_patients_map_jk.Rds", sep="/")

load_or_make_fulldata <- function()
{
    if (file.exists(FULLDATA_FILENAME)) {
        cat("Loading full data...\n")
        full_data <- readRDS(FULLDATA_FILENAME)
        all_patients_map <- readRDS(ALLPATIENTSMAP_FILENAME)
    } else {
        cat("Building full data...\n")

        cat("Loading data")
        full_data <- data.table(read.csv("jk_all_data.csv"))
        cat("Starting with", nrow(full_data), "rows\n")

        # -------------------------------------------------------------------------
        # Factors
        # -------------------------------------------------------------------------

        full_data$patient <- as.factor(full_data$patient)

        # -------------------------------------------------------------------------
        # Filter
        # -------------------------------------------------------------------------
        # If subjects do not respond, the model would assume that they learn nothing.
        # Therefore, we can eliminate trials where no (valid) response occurred. They
        # are labelled in two ways:

        full_data <- full_data[stimulus_chosen != "WRONG KEY" &
                               stimulus_chosen != "No response made"]
        cat("Filtered down to", nrow(full_data), "rows\n")

        # -------------------------------------------------------------------------
        # Edit
        # -------------------------------------------------------------------------

        # trial_in_block_with_probabilistic_error: not quite sure! Strange numbering.
        full_data[
            ,
            trial_in_block_with_probabilistic_error := as.character(
                trial_in_block_with_probabilistic_error)
        ]
        full_data[
            trial_in_block_with_probabilistic_error == "N\\A",
            trial_in_block_with_probabilistic_error := NA
        ]
        full_data[
            ,
            trial_in_block_with_probabilistic_error := as.numeric(
                trial_in_block_with_probabilistic_error)
        ]

        # -------------------------------------------------------------------------
        # Extra columns
        # -------------------------------------------------------------------------

        # Number all patients consecutively, and keep a map:
        all_patients_map <- data.table(
            patient=sort(unique(full_data$patient))
        )
        all_patients_map[, patientseqnum := order(patient)]
        # all_patients_map
        full_data[all_patients_map, patientseqnum := patientseqnum,
                  on = c(patient = "patient")]

        remap <- function(x, from, to) {
            as.numeric(plyr::mapvalues(
                as.character(x),
                from=from,
                to=to
            ))
        }

        get_stim_number <- function(x) {
            ifelse(x == "stim1", 1,
                   ifelse(x == "stim2", 2,
                          ifelse(x == "stim3", 3,
                                 ifelse(x == "stim4", 4, NA))))
        }

        is_stim_number_stim_a <- function(x) {
            # (A bit nasty.) Divides stimuli into pairs:
            # 1, 3, 5... -> A
            # 2, 4, 6... -> B
            return(x %% 2 == 1)
        }

        # Groups are: healthy controls ("Control"), stimulant dependent people ("Drug"),
        # OCD patients ("OCD").
        full_data[, groupnum := remap(
            group,
            from=c("Control", "Drug", "OCD"),
            to=c(1, 2, 3)
        )]
        # full_data[, .N, by=.(group, groupnum)]

        # The "drug" column is Amisulpride Placebo Pramipexole -- within subjects
        full_data[, drugnum := remap(
            drug,
            from=c("Placebo", "Amisulpride", "Pramipexole"),
            to=c(1, 2, 3)
        )]
        # full_data[, .N, by=.(drug, drugnum)]

        full_data[, chose_correctly := ifelse(correct_response_yn == "Yes", 1,
                                              ifelse(correct_response_yn == "No", 0,
                                                     NA))]
        full_data[, reinforcement := ifelse(feedback_given == "smiley", 1,
                                            ifelse(feedback_given == "cryey", 0,
                                                   NA))]
        full_data[, left_stim_number := get_stim_number(left_stimulus)]
        full_data[, right_stim_number := get_stim_number(right_stimulus)]
        full_data[, chosen_stim_number := get_stim_number(stimulus_chosen)]

        full_data[, block_factor := as.factor(block)]
        full_data[, block_across_part := (part - 1) * 10 + block]
        full_data[, block_across_part_factor := as.factor(block_across_part)]
        setorder(full_data, groupnum, patientseqnum, drugnum, part, trial_number)
        full_data[, trial_num_overall_per_session := seq_len(.N),
                  by=.(patientseqnum, drug)]
        full_data[, trial_num_overall := seq_len(.N)]

        full_data[, outcome := reinforcement]  # synonym
        full_data[, responded_right := chosen_stim_number == right_stim_number]

        # -------------------------------------------------------------------------
        # RPM
        # -------------------------------------------------------------------------

        cat("Calculating RPM probabilities...\n")
        # Collecting the counts row-wise is exceptionally slow. Don't.
        full_data[, a_on_right := is_stim_number_stim_a(right_stim_number)]
        full_data[, chose_a := is_stim_number_stim_a(chosen_stim_number)]
        full_data[, chose_b := !chose_a]
        full_data[, a_win := chose_a & reinforcement]
        full_data[, b_win := chose_b & reinforcement]
        # We want a lag of 1 (e.g. if the first trial is a non-response trial,
        # we want the cumulative number of non-responses to be 0 in that row
        # and 1 in the next).
        # See https://stackoverflow.com/questions/27649206/cumulative-sum-with-lag
        # https://stackoverflow.com/questions/26291988/how-to-create-a-lag-variable-within-each-group
        rpm_count_cols <- c("rpm_a_wins",
                            "rpm_a_total",
                            "rpm_b_wins",
                            "rpm_b_total")
        full_data[,
            (rpm_count_cols) := list(  # () important
                cumsum(a_win),
                cumsum(chose_a),  # responded to A stimulus
                cumsum(b_win),
                cumsum(chose_b)  # responded to B stimulus
            ),
            by=.(groupnum, patientseqnum, drugnum, part)  # new stimuli in new parts
        ]
        # Now the lagged version:
        rpm_count_cols_lag <- paste(rpm_count_cols, "_lag", sep="")
        full_data[,
            (rpm_count_cols_lag) :=  # () important
                lapply(
                    .SD,
                    function(x) c(0, x[-.N])
                ),
            by=.(groupnum, patientseqnum, drugnum, part),
            .SDcols = rpm_count_cols
        ]
        cat("... counts collected; on to RPM calculations...\n")
        rpm_wins <- as.matrix(full_data[, .(rpm_a_wins_lag,
                                            rpm_b_wins_lag)])
        rpm_totals <- as.matrix(full_data[, .(rpm_a_total_lag,
                                              rpm_b_total_lag)])
        rpm_probs <- rpm$compute.probopt.matrix(rpm_wins, rpm_totals)
        # Store it back
        full_data[, rpm_p_respond_a := rpm_probs[, 1]]  # 1 a, 2 b
        full_data[, rpm_p_respond_right := ifelse(a_on_right,
                                                  rpm_p_respond_a,
                                                  1 - rpm_p_respond_a)]

        # -------------------------------------------------------------------------
        # Save
        # -------------------------------------------------------------------------

        saveRDS(full_data, file=FULLDATA_FILENAME)
        saveRDS(all_patients_map, file=ALLPATIENTSMAP_FILENAME)
    }
    cat("... done\n")
    return(list(full_data, all_patients_map))
}

list[full_data, all_patients_map] <- load_or_make_fulldata()
n_patients <- length(unique(full_data$patient))

# Sanity checks: should not have long runs of "left correct" or "right correct",
# since responding should be STIMULUS-, not side-based!

RPM_SANITY_CHECK <- '

temp_patient_num <- 2
temp_respond_a <- full_data[patientseqnum==temp_patient_num]$rpm_p_respond_a
temp_respond_right <- full_data[patientseqnum==temp_patient_num]$rpm_p_respond_right
plot(temp_respond_right, type="l", col="red")  # red should look random
lines(temp_respond_a, lwd=5, col="blue")  # blue should look like a reversals plot

# inconsistent plot(..., add=TRUE):
# https://stackoverflow.com/questions/6789055/r-inconsistency-why-add-t-sometimes-works-and-sometimes-not-in-the-plot-funct

'


# =============================================================================
# Basic plot + ANOVA
# =============================================================================

SHOW_BASICS <- FALSE

if (SHOW_BASICS) {

    # Summary for graph
    s1 <- full_data[
        ,
        list(n = length(chose_correctly),
             chose_correctly_mean = mean(chose_correctly),
             chose_correctly_sem = sem(chose_correctly),
             group_drug = paste(group, drug)),
        by = .(group, drug, block_across_part_factor)
        ]

    COLOUR_SCALE = rep(c("red", "green", "blue"), each=3, times=3)
    SHAPE_SCALE = rep(c(21, 22, 24), times=6)
    LINETYPE_SCALE = rep(c("solid", "dotted"), each=9)

    # Graph
    p1 <- (
        ggplot(s1[drug == "Placebo"],
               aes(y = chose_correctly_mean,
                   x = block_across_part_factor,
                   group = group_drug)) +
            geom_line(aes(linetype=group_drug)) +
            geom_point(aes(shape=group_drug,
                           fill=group_drug,
                           colour=group_drug), size=5) +
            geom_errorbar(aes(ymin = chose_correctly_mean - chose_correctly_sem,
                              ymax = chose_correctly_mean + chose_correctly_sem)) +
            scale_shape_manual(values=SHAPE_SCALE) +
            scale_fill_manual(values=COLOUR_SCALE) +
            scale_colour_manual(values=COLOUR_SCALE) +
            scale_linetype_manual(values=LINETYPE_SCALE)
    )

    # ANOVA by block
    anova_data <- full_data[
        ,
        list(n = length(chose_correctly),
             chose_correctly_mean = mean(chose_correctly),
             chose_correctly_sem = sem(chose_correctly)),
        by = .(group, drug, patient, block_across_part_factor)
        ]

    m1 <- lmer(
        chose_correctly_mean
        ~ group * drug * block_factor + (1 | patient),
        data=anova_data
        # MAY NOT HAVE CORRECT RANDOM EFFECTS STRUCTURE
    )
    anova(m1)
}

# =============================================================================
# Recode for Stan
# =============================================================================

cat("Recoding for Stan...\n")

remap <- function(x, from, to) {
    as.numeric(plyr::mapvalues(
        as.character(x),
        from=from,
        to=to
    ))
}

groupmap <- full_data[, list(groupnum=unique(groupnum)), by=.(patientseqnum)]
setorder(groupmap, patientseqnum)
standata <- list(
    N_GROUPS = 3,  # number of groups, numbered from 1
    N_SUBJECTS = length(unique(full_data$patientseqnum)),  # 56! Numbered from 1.
    N_DRUGS = 3,  # number of drug conditions, numbered from 1
    N_TRIALS = nrow(full_data),  # TOTAL number of trials
    N_STIMULI = 4,

    group_membership = as.numeric(groupmap$groupnum),
    subject = as.numeric(full_data$patientseqnum),
    drug = as.numeric(full_data$drugnum),
    left_stimulus = as.numeric(full_data$left_stim_number),
    right_stimulus = as.numeric(full_data$right_stim_number),
    responded_right = as.numeric(full_data$responded_right),  # 0 left, 1 right
    outcome = as.numeric(full_data$outcome),
    rpm_p_respond_right = as.numeric(full_data$rpm_p_respond_right)
)

cat("... recoding done\n")

# =============================================================================
# Run!
# =============================================================================

CODE_CONSTANTS <- readr::read_file(paste(
    THIS_SCRIPT_DIR, "constants.stan", sep="/"))
CODE_DATA <- readr::read_file(paste(
    THIS_SCRIPT_DIR, "data.stan", sep="/"))


subCommonFunc <- function(code)
{
    # Since rstan doesn't yet support telling stan properly about the paths it
    # should use for #include, the #include command fails. So, the manual way:
    code <- gsub("// #include commonfunc.stan", CODE_COMMON_FUNCTIONS, code)
    code <- gsub("// #include constants.stan", CODE_CONSTANTS, code)
    code <- gsub("// #include data.stan", CODE_DATA, code)
    return(code)
}

run_models <- function(cmdargs)
{
    # WRITES TO GLOBAL NAMESPACE

    CHAINS <- 8  # rstan default: 4
    ITER <- 2000  # rstan default: 2000
    INIT <- "0"  # rstan default: "random"
    SEED <- 1234  # rstan default: a random number

    SLOW <- FALSE
    if (SLOW) {
        ADAPT_DELTA <- 0.999  # range 0-1; rstan default: 0.8
        STEPSIZE <- 0.001  # rstan default: 1 [https://github.com/stan-dev/rstan/blob/develop/rstan3/R/AllClass.R]
        MAX_TREEDEPTH <- 20  # rstan default: 10 [https://github.com/stan-dev/rstan/blob/develop/rstan3/R/AllClass.R]
    } else {
        ADAPT_DELTA <- 0.99
        STEPSIZE <- 1  # rstan default: 1 [https://github.com/stan-dev/rstan/blob/develop/rstan3/R/AllClass.R]
        MAX_TREEDEPTH <- 10  # rstan default: 10 [https://github.com/stan-dev/rstan/blob/develop/rstan3/R/AllClass.R]
    }

    runner <- function(modelnum) {
        cat(paste("Running model ", modelnum, "...\n", sep=""))
        fit_filename <- paste(
            FIT_CACHE_DIR, "/reversals_fit", modelnum, ".rds", sep="")
        bridge_filename <- paste(
            FIT_CACHE_DIR, "/reversals_fit", modelnum, "_bridge.rds", sep="")
        code_filename <- paste(
            FIT_CACHE_DIR, "/temp_code_", modelnum, ".cpp", sep="")

        code <- readr::read_file(paste(
            THIS_SCRIPT_DIR, "/reversals_", modelnum, ".stan", sep=""))
        code <- subCommonFunc(code)

        fit <- stanfunc$load_or_run_stan(
            data=standata,
            model_code=code,
            fit_filename=fit_filename,
            model_name=paste("Kanen_reversals_", modelnum, sep=""),
            save_code_filename=code_filename,
            chains=CHAINS,
            iter=ITER,
            init=INIT,
            seed=SEED,
            control = list(
                adapt_delta=ADAPT_DELTA,
                stepsize=STEPSIZE,
                max_treedepth=MAX_TREEDEPTH
            )
        )

        # View the model in ShinyStan
        cat("Making ShinyStan object...\n")
        ss <- shinystan::as.shinystan(fit)
        cat("... made\n")
        # shinystan::launch_shinystan(ss)

        b <- stanfunc$load_or_run_bridge_sampler(
            stanfit=fit,
            filename=bridge_filename,
            model_code=code,
            data=standata
        )

        fit_name <- paste("fit", modelnum, sep="")
        ss_name <- paste("ss", modelnum, sep="")
        b_name <- paste("b", modelnum, sep="")
        listfunc$list_assign(c(fit_name, ss_name, b_name),
                             list(fit, ss, b), global=TRUE)
    }

    for (jobnum in 1:7) {
        if (jobnum %in% cmdargs || "all" %in% cmdargs) {
            runner(jobnum)
        }
    }
    # Specials:
    if ("2s" %in% cmdargs) {
        runner("2s")
    }
}


human_comparison <- function()
{
    # WRITES TO GLOBAL NAMESPACE
    run_models("all")

    # The log-likelihood is sum(log(p_according_to_model_of_chosen_action)),
    # which is 0 for a perfect model and n*log(0.5) for a model that guesses.
    # (If the model guesses at random, then this p is always 0.5, because the model
    # always says "respond_right: p=0.5", and either responded_right=0 or responded_right=1.)

    worst_case_log_likelihood_random <- standata$N_TRIALS * log(0.5)

    comparison <<- stanfunc$compare_model_evidence(
        list(
            list(
                name="Model 1: reward rate, punishment rate, reinf sensitivity, side stickiness (with common intersubject SDs)",
                bridgesample=b1, stanfit=fit1),
            list(
                name="Model 2: reward rate, punishment rate, reinf sensitivity, side stickiness, stimulus stickiness",
                bridgesample=b2, stanfit=fit2),
            list(
                name="Model 3: reward rate, punishment rate, reinf sensitivity, stimulus stickiness",
                bridgesample=b3, stanfit=fit3),
            list(
                name="Model 4: reward rate, punishment rate, reinforcement sensivitity [= den Ouden 2013 'RP']",
                bridgesample=b4, stanfit=fit4),
            list(
                name="Model 5: single reinf rate, reinf sensitivity, stimulus stickiness [= Hauser 2017 winner]",
                bridgesample=b5, stanfit=fit5),
            list(
                name="Model 6: den Ouden 2013 'EWA' winner",
                bridgesample=b6, stanfit=fit6),
            list(
                name="Model 7: single reinf rate, reinf sensitivity (simple RL model)",
                bridgesample=b7, stanfit=fit7)
        ),
        detail=TRUE
    )

}


check_comparison <- function()
{
    # WRITES TO GLOBAL NAMESPACE
    run_models("all")

    bridgesampling::post_prob(b1, b2, b3, b4, b5, b6,
                              model_names=paste("Model", 1:6))
    # ... checks my maths against Gronau!
}


presentation <- function(model = NULL)
{
    # 2018-06-25: of the 6, winning model is #2. Rhat not perfect but is 1.47.
    # So:

    if (is.null(model)) {
        model <- fit2  # winning model
    }

    summary_winning_model <<- stanfunc$annotated_parameters(model)

    p2_gmd <- stanfunc$plot_multiple_stanfit_parameters_vstack(
        model,
        list(
            list(name="gmd_reward_rate_placebo_ocd_minus_control", desc="Reward rate: OCD - HC"),
            list(name="gmd_reward_rate_placebo_stimulant_minus_control", desc="Reward rate: SUD - HC"),
            list(name="gmd_reward_rate_placebo_stimulant_minus_ocd", desc="Reward rate: SUD - OCD"),
            list(name="gmd_punish_rate_placebo_ocd_minus_control", desc="Punishment rate: OCD - HC"),
            list(name="gmd_punish_rate_placebo_stimulant_minus_control", desc="Punishment rate: SUD - HC"),
            list(name="gmd_punish_rate_placebo_stimulant_minus_ocd", desc="Punishment rate: SUD - OCD"),
            list(name="gmd_reinf_sensitivity_placebo_ocd_minus_control", desc="Reinf. sensitivity: OCD - HC"),
            list(name="gmd_reinf_sensitivity_placebo_stimulant_minus_control", desc="Reinf. sensitivity: SUD - HC"),
            list(name="gmd_reinf_sensitivity_placebo_stimulant_minus_ocd", desc="Reinf. sensitivity: SUD - OCD"),
            list(name="gmd_side_stickiness_placebo_ocd_minus_control", desc="Side stickiness: OCD - HC"),
            list(name="gmd_side_stickiness_placebo_stimulant_minus_control", desc="Side stickiness: SUD - HC"),
            list(name="gmd_side_stickiness_placebo_stimulant_minus_ocd", desc="Side stickiness: SUD - OCD"),
            list(name="gmd_stimulus_stickiness_placebo_ocd_minus_control", desc="Stimulus stickiness: OCD - HC"),
            list(name="gmd_stimulus_stickiness_placebo_stimulant_minus_control", desc="Stimulus stickiness: SUD - HC"),
            list(name="gmd_stimulus_stickiness_placebo_stimulant_minus_ocd", desc="Stimulus stickiness: SUD - OCD")
        ),
        title="Group differences on placebo"
    )
    ggsave("output/p2_gmd.pdf", p2_gmd, width=17.5, height=7.5, units="cm")

    p2_ct_control <- stanfunc$plot_multiple_stanfit_parameters_vstack(
        model,
        list(
            list(name="ct_reward_rate_amisulpride_effect_in_control_group", desc="Reward rate: amisulpride"),
            list(name="ct_reward_rate_pramipexole_effect_in_control_group", desc="Reward rate: pramipexole"),
            list(name="ct_punish_rate_amisulpride_effect_in_control_group", desc="Punishment rate: amisulpride"),
            list(name="ct_punish_rate_pramipexole_effect_in_control_group", desc="Punishment rate: pramipexole"),
            list(name="ct_reinf_sensitivity_amisulpride_effect_in_control_group", desc="Reinf. sensitivity: amisulpride"),
            list(name="ct_reinf_sensitivity_pramipexole_effect_in_control_group", desc="Reinf. sensitivity: pramipexole"),
            list(name="ct_side_stickiness_amisulpride_effect_in_control_group", desc="Side stickiness: amisulpride"),
            list(name="ct_side_stickiness_pramipexole_effect_in_control_group", desc="Side stickiness: pramipexole"),
            list(name="ct_stimulus_stickiness_amisulpride_effect_in_control_group", desc="Stimulus stickiness: amisulpride"),
            list(name="ct_stimulus_stickiness_pramipexole_effect_in_control_group", desc="Stimulus stickiness: pramipexole")
        ),
        title="Drug effects (versus placebo) in HC group"
    )
    ggsave("output/p2_ct_control.pdf", p2_ct_control, width=17.5, height=7.5, units="cm")

    p2_ct_stimulant <- stanfunc$plot_multiple_stanfit_parameters_vstack(
        model,
        list(
            list(name="ct_reward_rate_amisulpride_effect_in_stimulant_group", desc="Reward rate: amisulpride"),
            list(name="ct_reward_rate_pramipexole_effect_in_stimulant_group", desc="Reward rate: pramipexole"),
            list(name="ct_punish_rate_amisulpride_effect_in_stimulant_group", desc="Punishment rate: amisulpride"),
            list(name="ct_punish_rate_pramipexole_effect_in_stimulant_group", desc="Punishment rate: pramipexole"),
            list(name="ct_reinf_sensitivity_amisulpride_effect_in_stimulant_group", desc="Reinf. sensitivity: amisulpride"),
            list(name="ct_reinf_sensitivity_pramipexole_effect_in_stimulant_group", desc="Reinf. sensitivity: pramipexole"),
            list(name="ct_side_stickiness_amisulpride_effect_in_stimulant_group", desc="Side stickiness: amisulpride"),
            list(name="ct_side_stickiness_pramipexole_effect_in_stimulant_group", desc="Side stickiness: pramipexole"),
            list(name="ct_stimulus_stickiness_amisulpride_effect_in_stimulant_group", desc="Stimulus stickiness: amisulpride"),
            list(name="ct_stimulus_stickiness_pramipexole_effect_in_stimulant_group", desc="Stimulus stickiness: pramipexole")
        ),
        title="Drug effects (versus placebo) in SUD group"
    )
    ggsave("output/p2_ct_stimulant.pdf", p2_ct_stimulant, width=17.5, height=7.5, units="cm")

    p2_ct_ocd <- stanfunc$plot_multiple_stanfit_parameters_vstack(
        model,
        list(
            list(name="ct_reward_rate_amisulpride_effect_in_ocd_group", desc="Reward rate: amisulpride"),
            list(name="ct_reward_rate_pramipexole_effect_in_ocd_group", desc="Reward rate: pramipexole"),
            list(name="ct_punish_rate_amisulpride_effect_in_ocd_group", desc="Punishment rate: amisulpride"),
            list(name="ct_punish_rate_pramipexole_effect_in_ocd_group", desc="Punishment rate: pramipexole"),
            list(name="ct_reinf_sensitivity_amisulpride_effect_in_ocd_group", desc="Reinf. sensitivity: amisulpride"),
            list(name="ct_reinf_sensitivity_pramipexole_effect_in_ocd_group", desc="Reinf. sensitivity: pramipexole"),
            list(name="ct_side_stickiness_amisulpride_effect_in_ocd_group", desc="Side stickiness: amisulpride"),
            list(name="ct_side_stickiness_pramipexole_effect_in_ocd_group", desc="Side stickiness: pramipexole"),
            list(name="ct_stimulus_stickiness_amisulpride_effect_in_ocd_group", desc="Stimulus stickiness: amisulpride"),
            list(name="ct_stimulus_stickiness_pramipexole_effect_in_ocd_group", desc="Stimulus stickiness: pramipexole")
        ),
        title="Drug effects (versus placebo) in OCD group"
    )
    ggsave("output/p2_ct_ocd.pdf", p2_ct_ocd, width=17.5, height=7.5, units="cm")

    p2_ct_stimulant_minus_control <- stanfunc$plot_multiple_stanfit_parameters_vstack(
        model,
        list(
            list(name="ct_reward_rate_amisulpride_effect_for_stimulant_minus_control", desc="Amisulpride: reward rate"),
            list(name="ct_punish_rate_amisulpride_effect_for_stimulant_minus_control", desc="Amisulpride: punishment rate"),
            list(name="ct_reinf_sensitivity_amisulpride_effect_for_stimulant_minus_control", desc="Amisulpride: reinf. sensitivity"),
            list(name="ct_side_stickiness_amisulpride_effect_for_stimulant_minus_control", desc="Amisulpride: side stickiness"),
            list(name="ct_stimulus_stickiness_amisulpride_effect_for_stimulant_minus_control", desc="Amisulpride: stimulus stickiness"),
            list(name="ct_reward_rate_pramipexole_effect_for_stimulant_minus_control", desc="Pramipexole: reward rate"),
            list(name="ct_punish_rate_pramipexole_effect_for_stimulant_minus_control", desc="Pramipexole: punishment rate"),
            list(name="ct_reinf_sensitivity_pramipexole_effect_for_stimulant_minus_control", desc="Pramipexole: reinf. sensitivity"),
            list(name="ct_side_stickiness_pramipexole_effect_for_stimulant_minus_control", desc="Pramipexole: side stickiness"),
            list(name="ct_stimulus_stickiness_pramipexole_effect_for_stimulant_minus_control", desc="Pramipexole: stimulus stickiness")
        ),
        title="Group differences in drug effects: SUD - HC"
    )
    ggsave("output/p2_ct_stimulant_minus_control.pdf", p2_ct_stimulant_minus_control, width=17.5, height=7.5, units="cm")

    p2_ct_ocd_minus_control <- stanfunc$plot_multiple_stanfit_parameters_vstack(
        model,
        list(
            list(name="ct_reward_rate_amisulpride_effect_for_ocd_minus_control", desc="Amisulpride: reward rate"),
            list(name="ct_punish_rate_amisulpride_effect_for_ocd_minus_control", desc="Amisulpride: punishment rate"),
            list(name="ct_reinf_sensitivity_amisulpride_effect_for_ocd_minus_control", desc="Amisulpride: reinf. sensitivity"),
            list(name="ct_side_stickiness_amisulpride_effect_for_ocd_minus_control", desc="Amisulpride: side stickiness"),
            list(name="ct_stimulus_stickiness_amisulpride_effect_for_ocd_minus_control", desc="Amisulpride: stimulus stickiness"),
            list(name="ct_reward_rate_pramipexole_effect_for_ocd_minus_control", desc="Pramipexole: reward rate"),
            list(name="ct_punish_rate_pramipexole_effect_for_ocd_minus_control", desc="Pramipexole: punishment rate"),
            list(name="ct_reinf_sensitivity_pramipexole_effect_for_ocd_minus_control", desc="Pramipexole: reinf. sensitivity"),
            list(name="ct_side_stickiness_pramipexole_effect_for_ocd_minus_control", desc="Pramipexole: side stickiness"),
            list(name="ct_stimulus_stickiness_pramipexole_effect_for_ocd_minus_control", desc="Pramipexole: stimulus stickiness")
        ),
        title="Group differences in drug effects: OCD - HC"
    )
    ggsave("output/p2_ct_ocd_minus_control.pdf", p2_ct_ocd_minus_control, width=17.5, height=7.5, units="cm")
}


proportion_params_good_rhat <- function(model, threshold = 1.1)
{
    s <- stanfunc$summary_data_table(model)
    s <- s[parameter != "lp__"]
    n <- nrow(s)
    n_good <- sum(s$Rhat < threshold)
    return(n_good / n)
}

summarize_for_group_level_params <- function(stanfit)
{
    ap <- stanfunc$annotated_parameters(stanfit)
    ap <- ap[parameter != "lp__"]
    ap <- ap[!grep(".*_subject_effect.*", parameter)]
    return(ap)
}

extract_per_subject_params <- function(model = NULL)
{
    if (is.null(model)) {
        model <- fit2s  # winning model, per-subject parameter version
    }

    d <- stanfunc$summary_data_table(model)
    d <- d[like(parameter, "final")]
    splitter <- "[[,\\]]"  # regex for these three characters: [ , ]
    d[, baseparam := NA_character_]
    d[, subject := NA_integer_]
    d[, drugnum := NA_integer_]
    for (i in 1:nrow(d)) {
        baseparam_subj_drug <- strsplit(x=d$parameter[i], split=splitter,
                                        fixed=FALSE, perl=TRUE)[[1]]
        d$baseparam[i] <- baseparam_subj_drug[1]
        d$subject[i]   <- as.integer(baseparam_subj_drug[2])
        d$drugnum[i]   <- as.integer(baseparam_subj_drug[3])
    }
    d[, drugname := plyr::mapvalues(
        drugnum,
        from=c(1, 2, 3),
        to=c("Placebo", "Amisulpride", "Pramipexole")
    )]
    d <- d[]  # fix data.table nonprinting bug
    return(d)
}

save_individual_subject_params <- function()
{
    d <- extract_per_subject_params()
    write.csv(d, file="output/individual_subject_parameters.csv")
}


run_models(cmdargs)

# Now try e.g.
#
# human_comparison()
# presentation()
# save_individual_subject_params()
