# Supplementary material for: Computational modelling reveals contrasting effects on reinforcement learning and cognitive flexibility in stimulant use disorder and obsessive-compulsive disorder: remediating effects of dopaminergic D2/3 receptor agents
Source: Psychopharmacology (Berl). 2019 Jul 20;236(8):2337–58. doi: 10.1007/s00213-019-05325-w (PMC6820481; doi:10.1007/s00213-019-05325-w)
Supplement: Supplementary file 4 — (STAN 1 kb) [file 213_2019_5325_MOESM4_ESM.stan]

    // Constants:
    int<lower=0> N_GROUPS;  // number of patient groups (e.g. control, stimulant abusers, +/- OCD)
    int<lower=0> N_SUBJECTS;  // number of subjects
    int<lower=0> N_DRUGS;  // number of drug conditions (e.g. placebo, amisulpride, pramipexole) [WITHIN SUBJECTS]
    int<lower=0> N_TRIALS;  // TOTAL number of trials
    int<lower=0> N_STIMULI;  // number of pictures (stimuli!)

    // Arrays:
    int<lower=1, upper=N_GROUPS> group_membership[N_SUBJECTS];  // which group is each subject in?
    int<lower=1, upper=N_SUBJECTS> subject[N_TRIALS];  // which subject?
    int<lower=1, upper=N_DRUGS> drug[N_TRIALS];  // which drug is the subject on?
    int<lower=1, upper=N_STIMULI> left_stimulus[N_TRIALS];  // which stimulus was presented on the left?
    int<lower=1, upper=N_STIMULI> right_stimulus[N_TRIALS];  // which stimulus was presented on the right?
    int<lower=0, upper=1> responded_right[N_TRIALS];  // did the subject respond right (1) or not (left, 0)?
    int<lower=0, upper=1> outcome[N_TRIALS];  // outcome, coded 0 (punishment), 1 reward

    // Only used for RPM-based models:
    real rpm_p_respond_right[N_TRIALS];  // RPM-calculated optimal probability of responding to the right
