# Supplementary material for: Computational modelling reveals contrasting effects on reinforcement learning and cognitive flexibility in stimulant use disorder and obsessive-compulsive disorder: remediating effects of dopaminergic D2/3 receptor agents
Source: Psychopharmacology (Berl). 2019 Jul 20;236(8):2337–58. doi: 10.1007/s00213-019-05325-w (PMC6820481; doi:10.1007/s00213-019-05325-w)
Supplement: Supplementary file 5 — (PY 5 kb) [file 213_2019_5325_MOESM5_ESM.py]

#! /usr/bin/env python3

from collections import OrderedDict
import csv
import glob
import logging
import os
from pprint import pformat
from typing import Dict, List

from cardinal_pythonlib.dicts import rename_keys_in_dict
from cardinal_pythonlib.logs import (
    BraceStyleAdapter,
    main_only_quicksetup_rootlogger,
)

log = BraceStyleAdapter(logging.getLogger(__name__))

THIS_DIR = os.path.dirname(os.path.realpath(__file__))
DATA_DIR = os.path.join(THIS_DIR, "FROM KAREN", "OCD")

OUTFILE = os.path.join(THIS_DIR, "jk_all_data.csv")


GROUP = "group"
DRUG = "drug"
PART = "part"  # part 1 or 2 of the session
PATIENT = "patient"
TRIAL_NUMBER = "trial_number"
MAPPING = OrderedDict([
    # Order determines final CSV
    (GROUP, GROUP),  # dummy!
    (PATIENT, PATIENT),  # dummy!
    (DRUG, DRUG),  # dummy!
    (PART, PART),  # dummy!
    ("Trial Number", TRIAL_NUMBER),
    ("Time: Start Trial", "trial_start_time_ms"),
    ("Block Number", "block"),
    ("Trial in Block", "trial_in_block"),
    ("Left Stimulus", "left_stimulus"),  # "stim1", "stim2", "stim3" or "stim4"
    ("Right Stimulus", "right_stimulus"),  # "stim1", etc.
    ("Time: Stimuli Appear", "stimulus_onset_time_ms"),
    ("Stimulus Presentation Scan Number", "stim_presentation_scan_num"),
    ("Stimulus Chosen", "stimulus_chosen"),  # "stim1", etc., or "No response made"  # noqa
    ("Time: Response", "response_time_ms"),
    ("Response Scan Number", "response_scan_num"),
    ("Correct Stimulus", "correct_stimulus"),  # "stim1", etc.
    ("Correct Response?", "correct_response_yn"),  # "Yes" or "No"
    ("Feedback Given", "feedback_given"),  # "smiley" or "cryey"
    ("Time: Feedback", "feedback_time_ms"),
    ("Correct Responses in Block", "correct_responses_in_block"),
    ("Reversal Criterion", "reversal_criterion"),
    ("Trial in Block with Probabilistic Error",
     "trial_in_block_with_probabilistic_error"),  # numeric or "N\A"
    ("TR", "mri_tr_ms"),
])


def recode(linedict: Dict[str, str]) -> Dict[str, str]:
    linedict = {k: v for k, v in linedict.items() if k}  # remove empty keys
    for k in linedict.keys():
        if k not in MAPPING:
            log.critical("{}", pformat(linedict))
            raise ValueError("Key {!r} not in mapping".format(k))
    rename_keys_in_dict(linedict, MAPPING)
    return linedict


PART_SEPARATOR = "Part 1 finished"
IGNORE_LINE_FRAGMENTS = [
    "Time when the task finished:",
    "Number of the first scan:",
    "Number of the last scan:",
    "Part 2 finished",
]


def dequote(x: str) -> str:
    dquote = '"'
    if x.startswith(dquote) and x.endswith(dquote):
        return x[1:-1]
    return x


def addrows(dictlist: List[Dict[str, str]], group: str,
            drug: str, patient: str, file: str) -> None:
    with open(file, "r") as fd:
        part = 1
        _ = fd.readline()  # swallows first line
        headings_line = fd.readline()  # headings
        headings = headings_line.split(",")[:-1]  # remove empty one from end
        headings = [dequote(h) for h in headings]
        # log.critical("Headings: {!r}".format(headings))
        for line in fd.readlines():
            line = line.strip()  # remove trailing newline
            if not line:
                continue  # empty line
            # we have to deal with a bit of junk halfway through when Part
            # semi-silently changes from 1 to 2, and the Python CSV reader
            # doesn't cope well with that.
            if PART_SEPARATOR in line:
                log.debug("Moving to next part")
                part += 1
                continue
            if any(x in line for x in IGNORE_LINE_FRAGMENTS):
                # log.critical("Ignoring line: {!r}", line)
                continue
            if part > 2:
                raise ValueError("Third part found!")
            values = line.split(",")  # a bit crude, but still...
            values = [dequote(v) for v in values]
            if not any(v for v in values):
                # blank line or line consisting of just commas
                continue
            linedict = dict(zip(headings, values))
            # log.critical("{!r}", linedict)
            linedict = recode(linedict)
            linedict[PATIENT] = patient
            linedict[GROUP] = group
            linedict[DRUG] = drug
            linedict[PART] = part
            # print(pformat(linedict))
            try:
                _ = int(linedict[TRIAL_NUMBER])
            except ValueError:
                log.debug("skipping duff line: {!r}".format(line))
                raise
            dictlist.append(linedict)


def main() -> None:
    main_only_quicksetup_rootlogger(level=logging.DEBUG)
    dictlist = []  # type: List[Dict[str, str]]
    for drug in ["Amisulpride", "Placebo", "Pramipexole"]:
        for group in ["Control", "Drug", "OCD"]:
            # "Drug" = stimulant dependent
            groupdir = os.path.join(DATA_DIR, drug, group)
            filespec = os.path.join(groupdir, "**", "*.csv")
            for file in glob.iglob(filespec, recursive=True):
                basename = os.path.basename(file)
                assert basename.startswith("S")
                assert basename.endswith(".csv")
                patient = basename[1:][:-4]
                log.info("Processing patient: {} from file {}".format(
                    patient, file))
                addrows(dictlist, group, drug, patient, file)
    with open(OUTFILE, "w") as fd:
        fieldnames = MAPPING.values()
        writer = csv.DictWriter(fd, fieldnames=fieldnames)
        writer.writeheader()
        for rowdict in dictlist:
            writer.writerow(rowdict)
    log.info("Done. Written to {!r}", OUTFILE)


if __name__ == "__main__":
    main()
