# Supplementary material for: Computational modelling reveals contrasting effects on reinforcement learning and cognitive flexibility in stimulant use disorder and obsessive-compulsive disorder: remediating effects of dopaminergic D2/3 receptor agents
Source: Psychopharmacology (Berl). 2019 Jul 20;236(8):2337–58. doi: 10.1007/s00213-019-05325-w (PMC6820481; doi:10.1007/s00213-019-05325-w)
Supplement: Supplementary file 7 — (M 7 kb) [file 213_2019_5325_MOESM7_ESM.m]

%%%ANALYSIS OF PRL SIMULATED DATA FROM RUDOLF

clear

%CHANGE
cd('/Users/jonathankanenMacbookpro1/Documents/Cambridge/At_Cambridge/Projects/OCD_GSK/OCD_SUD_Rudolf/manuscript/submission 2/From Rudolf/simulation/synthetic_m2_standard_output')
% cd('/Users/jonathankanenMacbookpro1/Documents/Cambridge/At_Cambridge/Projects/OCD_GSK/OCD_SUD_Rudolf/manuscript/submission 2/From Rudolf/simulation/synthetic_m2_single_tau_stim_output')
% cd('/Users/jonathankanenMacbookpro1/Documents/Cambridge/At_Cambridge/Projects/OCD_GSK/OCD_SUD_Rudolf/manuscript/submission 2/From Rudolf/simulation/synthetic_m2_single_tau_loc_output')

%CHANGE
dirInfo = dir('/Users/jonathankanenMacbookpro1/Documents/Cambridge/At_Cambridge/Projects/OCD_GSK/OCD_SUD_Rudolf/manuscript/submission 2/From Rudolf/simulation/synthetic_m2_standard_output');
% dirInfo = dir('/Users/jonathankanenMacbookpro1/Documents/Cambridge/At_Cambridge/Projects/OCD_GSK/OCD_SUD_Rudolf/manuscript/submission 2/From Rudolf/simulation/synthetic_m2_single_tau_stim_output');
% dirInfo = dir('/Users/jonathankanenMacbookpro1/Documents/Cambridge/At_Cambridge/Projects/OCD_GSK/OCD_SUD_Rudolf/manuscript/submission 2/From Rudolf/simulation/synthetic_m2_single_tau_loc_output');

filename = {dirInfo.name}';

filename_char_num = cellfun('length',filename);
filename = filename(filename_char_num>15);

if length(filename) ~= 900 %need to make sure no excel data files to be used are open otherwise will add a line
    disp('There are not 900 rows in the prelim index');
    return    
end

filename = natsortrows(filename);
filename = filename(1:900);
filename = string(filename);

i = (1:length(filename));

datasummary = zeros(length(i'),9);

first = i(1); 

r=1;
for i = i
  
if i == first
    n = 1;
else
    n = n+1;
end

data = sprintf('%s', filename(i));

% Choose file and extract data
xlsdata = data;

[NUM,TXT,RAW]=xlsread(xlsdata);

%SIM TO ERSCHE 2011 VARIABLES

if strcmp(TXT(2,1),'control') == 1
group = 1;
elseif strcmp(TXT(2,1),'SUD') == 1
group = 2;
elseif strcmp(TXT(2,1),'OCD') == 1
group = 3;
end

if strcmp(TXT(2,4),'placebo') == 1
drug = 1;
elseif strcmp(TXT(2,4),'amisulpride') == 1
drug = 2;
elseif strcmp(TXT(2,4),'pramipexole') == 1
drug = 3;
end
    
%Average number of trials per sequence (ie block)    
startblockindex = find(NUM(:,11) == 1);
n_trials_per_seq = (length(NUM(:,11))) / (length(startblockindex));

%TO BE USED FOR THE BELOW:
outcome = NUM(:,24); % 1 = pos feedback
choice = NUM(:,21);  % 1 = correct option chosen

%%%%%%%%%%
%PERSEVERATION
%%%%%%%%%%

%Number of perseverative errors
index_start_block = NUM(:,11) == 1;
index_start_block = double(index_start_block);

row_start_block = (find(index_start_block(:,1) == 1));

total_blocks = 2*(NUM(end,10));


n_persev_err_array = [];

blocks_with_persev = 0;

n_persev_err_block = 0;


for b = 1:total_blocks
    
    if b == 1
        continue
    end
    
    row_start_block(b);
    
    part2_block1 = find(NUM(:,8) == 2 & NUM(:,10) == 1); %This finds block 1 in part (run) 2 to then exclude from consideration of perseveration
    row_part2_start = part2_block1(1,1);
    
    if row_start_block(b) == row_part2_start
        continue   
    end
    
    if b < 20
        block_length = row_start_block(b+1) - row_start_block(b); 
    else
        block_length = length(NUM) - (row_start_block(b)-1);

    end
    
    choices_in_block = choice(row_start_block(b):row_start_block(b) + (block_length - 1));
    
    choices_in_block_post_rev_error = choices_in_block(2:end);
    
    f = find(diff([1,choices_in_block_post_rev_error',1]==0));
    
    p = f(1:2:end-1);  % Start indices
    

empt = isempty(p);
if empt == 1
    move_on = 1;
else
no_p = p(1)>1;
move_on = empt + no_p;
end

if move_on == 0
    n_persev_err_block = f(2:2:end)-p;  % Consecutive ones? counts
    n_persev_err_block = n_persev_err_block(1,1);
else 
    n_persev_err_block = 0;
end

if n_persev_err_block == 1
    n_persev_err_block = 0;
end

if n_persev_err_block ~= 0  %Accounts for definition that "reversal error, error, error" = 1 perseverative error and not 2
   n_persev_err_block = n_persev_err_block-1;
end
    
    %Number of sequences/blocks with perseverative errors
        
    if n_persev_err_block > 0

        
    blocks_with_persev = blocks_with_persev + 1;
                
    end
    
    n_persev_err_array = [n_persev_err_array; n_persev_err_block];
       
end

n_persev_err = sum(n_persev_err_array);

%Perseverative errror rate
persev_err_rate = n_persev_err / blocks_with_persev;


%%%%%%%%%%%%
%Number of spontaneous errors (ie win-shift)

index_true_rew_trials = NUM(:,21) == 1 & NUM(:,24) == 1; 
index_true_rew_trials = double(index_true_rew_trials);

rows_true_rew_trials = (find(index_true_rew_trials(:,1) == 1)); 

index_POST_true_rew_trials = rows_true_rew_trials + 1;

%%% Removes any trial counted that occurred on
%%%trial 1 of block 2
is_row_present = ismember(row_part2_start, index_POST_true_rew_trials);
if is_row_present == 1
    index_POST_true_rew_trials = index_POST_true_rew_trials(find(index_POST_true_rew_trials~=row_part2_start));
end
           
%%%
if index_POST_true_rew_trials(length(index_POST_true_rew_trials),:) > length(NUM)
    index_POST_true_rew_trials(end) = [];
end
    
n_spont_err = (sum(NUM(index_POST_true_rew_trials,21) == 0));


%Number of probabilistic switches (ie lose-shift)

index_false_pun_trials = NUM(:,21) == 1 & NUM(:,24) == 0; 
index_false_pun_trials = double(index_false_pun_trials); 

rows_false_pun_trials = (find(index_false_pun_trials(:,1) == 1)); 

index_POST_false_pun_trials = rows_false_pun_trials + 1;

%%%Removes any trial counted that occurred on
%%%trial 1 of block 2
is_row_present = ismember(row_part2_start, index_POST_false_pun_trials);
if is_row_present == 1
    index_POST_false_pun_trials = index_POST_false_pun_trials(find(index_POST_false_pun_trials~=row_part2_start));
end

%%%

if index_POST_false_pun_trials(length(index_POST_false_pun_trials),:) > length(NUM)
    index_POST_false_pun_trials(end) = [];
end

n_prob_switch = (sum(NUM(index_POST_false_pun_trials,21) == 0));
  
    
%%%%%%%%%%%%%%%%%%%%%%%%%%%%%%%%%%%%%%%%%%


datasummary(r,1) = i; 
datasummary(r,2) = group; 
datasummary(r,3) = drug;
datasummary(r,4) = n_trials_per_seq;
datasummary(r,5) = n_persev_err;
datasummary(r,6) = blocks_with_persev;
datasummary(r,7) = persev_err_rate;
datasummary(r,8) = n_spont_err;
datasummary(r,9) = n_prob_switch;


r=r+1;
clearvars -except datasummary i r n first filename ...
   

end


%After compile data summary, convert that matrix to cell and then put
%variable_names at top row 
%but first shift everything down one row to make room for the variable
%names in the first row
d = size(datasummary);

shiftunits = 1;
datasummaryshifted = zeros(d(1,1)+shiftunits,d(1,2));
datasummaryshifted(shiftunits+1:end,:)=datasummary(:,:);

datasummarycell = num2cell(datasummaryshifted,[d(1,1),d(1,2)]); %references size, above

datasummarycell{1,1} = 'subjnum';
datasummarycell{1,2} = 'group';
datasummarycell{1,3} = 'drug';
datasummarycell{1,4} = 'n_trials_per_seq';
datasummarycell{1,5} = 'n_persev_err';
datasummarycell{1,6} = 'n_seq_w_persev';
datasummarycell{1,7} = 'persev_err_rate';
datasummarycell{1,8} = 'n_spont_err';
datasummarycell{1,9} = 'n_prob_switch';


%CHANGE
cd('/Users/jonathankanenMacbookpro1/Documents/Cambridge/At_Cambridge/Projects/OCD_GSK/OCD_SUD_Rudolf/manuscript/submission 2/From Rudolf/simulation/JK_output/all_param');
% cd('/Users/jonathankanenMacbookpro1/Documents/Cambridge/At_Cambridge/Projects/OCD_GSK/OCD_SUD_Rudolf/manuscript/submission 2/From Rudolf/simulation/JK_output/constant_stimstick');
% cd('/Users/jonathankanenMacbookpro1/Documents/Cambridge/At_Cambridge/Projects/OCD_GSK/OCD_SUD_Rudolf/manuscript/submission 2/From Rudolf/simulation/JK_output/constant_sidestick');

%CHANGE
dlmcell('PRLtxtsummary_SIM_all_param.txt',datasummarycell);
% dlmcell('PRLtxtsummary_SIM_constant_stimstick.txt',datasummarycell);
% dlmcell('PRLtxtsummary_SIM_constant_sidestick.txt',datasummarycell);
