# Supplementary material for: Computational modelling reveals contrasting effects on reinforcement learning and cognitive flexibility in stimulant use disorder and obsessive-compulsive disorder: remediating effects of dopaminergic D2/3 receptor agents
Source: Psychopharmacology (Berl). 2019 Jul 20;236(8):2337–58. doi: 10.1007/s00213-019-05325-w (PMC6820481; doi:10.1007/s00213-019-05325-w)
Supplement: Supplementary file 11 — (STAN 22 kb) [file 213_2019_5325_MOESM11_ESM.stan]

/*

Code for Jon Kanen's OCD task, by RNC, 1 Apr 2018.

- Model 3: reward rate, punishment rate, reinf_sens, stimulus stickiness
          = removes side stickiness from model 2

*/

functions {

    // ++++++++++++++++++++++++++++++++++++++++++++++++++++++++++++++++++++++++
    // Common functions
    // ++++++++++++++++++++++++++++++++++++++++++++++++++++++++++++++++++++++++
    // ... substitute in R while there's a bug in rstan's path specification to stan's #include
// #include commonfunc.stan

}

data {
    // ++++++++++++++++++++++++++++++++++++++++++++++++++++++++++++++++++++++++
    // Data
    // ++++++++++++++++++++++++++++++++++++++++++++++++++++++++++++++++++++++++
    // ... substitute in R while there's a bug in rstan's path specification to stan's #include
// #include data.stan
}

transformed data {
    // ++++++++++++++++++++++++++++++++++++++++++++++++++++++++++++++++++++++++
    // Constants
    // ++++++++++++++++++++++++++++++++++++++++++++++++++++++++++++++++++++++++
    // ... substitute in R while there's a bug in rstan's path specification to stan's #include
// #include constants.stan

}

parameters {

    // ========================================================================
    // Fixed effects
    // ========================================================================
    // Some lengthy thought into the best way to code this (e.g. cells means
    // vs effect/dummy coding); see scanned paper document.

    real<lower=0, upper=1> reward_rate_by_group_drug[N_GROUPS, N_DRUGS];
    real<lower=0, upper=1> punish_rate_by_group_drug[N_GROUPS, N_DRUGS];
    real<lower=0> reinf_sensitivity_by_group_drug[N_GROUPS, N_DRUGS];
    real stimulus_stickiness_by_group_drug[N_GROUPS, N_DRUGS];

    // ========================================================================
    // Random effects
    // ========================================================================

    real<lower=0> reward_rate_intersubject_sd;
    real<lower=0> punish_rate_intersubject_sd;
    real<lower=0> reinf_sensitivity_intersubject_sd;
    real<lower=0> stimulus_stickiness_intersubject_sd;

    vector[N_SUBJECTS] reward_rate_subject_effect_raw_unit_normal;
    vector[N_SUBJECTS] punish_rate_subject_effect_raw_unit_normal;
    vector[N_SUBJECTS] reinf_sensitivity_subject_effect_raw_unit_normal;
    vector[N_SUBJECTS] stimulus_stickiness_subject_effect_raw_unit_normal;
}

transformed parameters {

    vector[N_SUBJECTS] reward_rate_subject_effect;
    vector[N_SUBJECTS] punish_rate_subject_effect;
    vector[N_SUBJECTS] reinf_sensitivity_subject_effect;
    vector[N_SUBJECTS] stimulus_stickiness_subject_effect;

    reward_rate_subject_effect = getReparameterizedNormal_VRR_lp(
        reward_rate_subject_effect_raw_unit_normal,
        0, reward_rate_intersubject_sd);
    punish_rate_subject_effect = getReparameterizedNormal_VRR_lp(
        punish_rate_subject_effect_raw_unit_normal,
        0, punish_rate_intersubject_sd);
    reinf_sensitivity_subject_effect = getReparameterizedNormal_VRR_lp(
        reinf_sensitivity_subject_effect_raw_unit_normal,
        0, reinf_sensitivity_intersubject_sd);
    stimulus_stickiness_subject_effect = getReparameterizedNormal_VRR_lp(
        stimulus_stickiness_subject_effect_raw_unit_normal,
        0, stimulus_stickiness_intersubject_sd);
}

model {

    // Calculated probability of choosing the right-hand-side (RHS) stimulus:
    vector[N_TRIALS] p_choose_rhs;

    // ========================================================================
    // Specify priors
    // ========================================================================

    sampleBeta_2RR_lp(reward_rate_by_group_drug, PRIOR_BETA_SHAPE1, PRIOR_BETA_SHAPE2);
    sampleBeta_2RR_lp(punish_rate_by_group_drug, PRIOR_BETA_SHAPE1, PRIOR_BETA_SHAPE2);
    sampleGamma_2RR_lp(reinf_sensitivity_by_group_drug, PRIOR_GAMMA_ALPHA_FOR_REINF_SENSITIVITY_MEAN, PRIOR_GAMMA_BETA_FOR_REINF_SENSITIVITY_MEAN);  // positive only
    sampleNormal_2RR_lp(stimulus_stickiness_by_group_drug, 0, 1);

    sampleNormalLowerBound_RRR_lp(reward_rate_intersubject_sd, 0, PRIOR_HALF_NORMAL_SD_FOR_SD_IN_RANGE_0_1, 0);  // lower bound of 0
    sampleNormalLowerBound_RRR_lp(punish_rate_intersubject_sd, 0, PRIOR_HALF_NORMAL_SD_FOR_SD_IN_RANGE_0_1, 0);  // lower bound of 0
    sampleNormalLowerBound_RRR_lp(reinf_sensitivity_intersubject_sd, 0, PRIOR_HALF_NORMAL_SIGMA_FOR_REINF_SENSITIVITY_SD, 0);  // lower bound of 0
    sampleNormalLowerBound_RRR_lp(stimulus_stickiness_intersubject_sd, 0, PRIOR_HALF_NORMAL_SD_FOR_SD_IN_RANGE_0_1, 0);  // lower bound of 0

    // ========================================================================
    // Reinforcement learning model: calculates p_choose_rhs
    // ========================================================================
    {
        // Start a new block because we will define local-only variables.
        // NO RANGE CONSTRAINTS allowed here.

        // Keeping track of the current subject/drug
        int s = 0; // current subject, starting with an invalid value
        int d; // current drug

        // Value tracking
        vector[N_STIMULI] stim_value;  // value of each stimulus; range -1 to +1

        // Temporary variables: RL calculations
        vector[N_SIDES] values_left_right;
        vector[N_SIDES] stimulus_stickiness_left_right;  // integer contents, but needs to be real for vector multiplication
        vector[N_SIDES] softmax_inputs;
        int first_trial_of_drug;  // stickiness only makes sense for trialnum > 1
        int chosen_stimulus_index;  // takes values 1 ... N_STIMULI
        real predicted_outcome;
        real actual_outcome;
        real prediction_error;
        real value_change;

        // Temporary variables: final parameter values
        // NO RANGE CONSTRAINTS PERMITTED HERE.
        real reward_rate_final;
        real punish_rate_final;
        real reinf_sensitivity_final;
        real stimulus_stickiness_final;
        real temp_new_value;

        // Iterate through trials
        for (t in 1:N_TRIALS) {
            // Starting a new subject? Read subject parameters and reset discrimination.
            if (s != subject[t]) {
                s = subject[t];
                d = 0; // invalid value; will trigger the "new drug" code below
            }

            // Starting a new drug? Reset starting values.
            if (d != drug[t]) {
                int g = group_membership[s];
                d = drug[t];
                first_trial_of_drug = 1;

                for (stim in 1:N_STIMULI) {  // better way to assign to a vector??
                    stim_value[stim] = 0;  // all stimuli start with neutral value
                }

                reward_rate_final = reward_rate_by_group_drug[g, d] + reward_rate_subject_effect[s];
                punish_rate_final = punish_rate_by_group_drug[g, d] + punish_rate_subject_effect[s];
                reinf_sensitivity_final = reinf_sensitivity_by_group_drug[g, d] + reinf_sensitivity_subject_effect[s];
                stimulus_stickiness_final = stimulus_stickiness_by_group_drug[g, d] + stimulus_stickiness_subject_effect[s];

                reward_rate_final = bound(reward_rate_final, 0, 1);
                punish_rate_final = bound(punish_rate_final, 0, 1);
                reinf_sensitivity_final = boundLower(reinf_sensitivity_final, 0);
                // stimulus_stickiness_final may be negative

            } else {
                first_trial_of_drug = 0;
            }

            // Value:
            values_left_right[LEFT] = stim_value[left_stimulus[t]];
            values_left_right[RIGHT] = stim_value[right_stimulus[t]];

            // Stimulus stickiness:
            if (!first_trial_of_drug) {
                // If the stimulus on the right is the same stimulus that the
                // subject responded to on the last trial, "right" gets the
                // value 1. Otherwise 0. And similarly for left.
                int stimulus_chosen_last_trial =
                    responded_right[t - 1]
                    ? right_stimulus[t - 1]
                    : left_stimulus[t - 1];
                stimulus_stickiness_left_right[RIGHT] = right_stimulus[t] == stimulus_chosen_last_trial ? 1 : 0;
                stimulus_stickiness_left_right[LEFT] = left_stimulus[t] == stimulus_chosen_last_trial ? 1 : 0;
            } else {
                stimulus_stickiness_left_right[RIGHT] = 0;
                stimulus_stickiness_left_right[LEFT] = 0;
            }

            // ----------------------------------------------------------------
            // Calculate p
            // ----------------------------------------------------------------

            softmax_inputs = (
                reinf_sensitivity_final * values_left_right +
                stimulus_stickiness_final * stimulus_stickiness_left_right
            );

            p_choose_rhs[t] = softmaxNth(softmax_inputs, RIGHT);

            // ----------------------------------------------------------------
            // Update
            // ----------------------------------------------------------------

            // We update the value of the thing we chose based on the outcome
            // we received.

            if (responded_right[t]) {
                chosen_stimulus_index = right_stimulus[t];
            } else {
                chosen_stimulus_index = left_stimulus[t];
            }

            predicted_outcome = stim_value[chosen_stimulus_index];
            actual_outcome = outcome[t];
            prediction_error = actual_outcome - predicted_outcome;
            // Since stimulus value starts in the range 0 to +1, and the
            // actual outcome is also in the range 0 to +1, the prediction
            // error has the range 0 to +1.

            if (prediction_error > 0) {
                // better than expected: reward, or extinction of punishment
                value_change = prediction_error * reward_rate_final;
            } else {
                // worse than expected: punishment, or extinction of reward
                // (or prediction_error == 0, in which case it
                // doesn't matter which rate constant we're using!)
                value_change = prediction_error * punish_rate_final;
            }
            // The actual update:
            temp_new_value = predicted_outcome + value_change;
            //               ^^^^^^^^^^^^^^^^^
            // ... NB this is stim_value[chosen_stimulus_index], but it saves
            //     an extra array lookup step.
            if (temp_new_value < 0.0 || temp_new_value > 1.0) {
                reject("Error: stimulus value out of range [0, 1]!");
            }
            stim_value[chosen_stimulus_index] = temp_new_value;

            // Expressed in two equivalent ways, for a single rate example,
            // with v for value:
            // (1)      prediction_error[t] = reinforcement[t] - v[t]
            //          v[t+1] = v[t] + rate * prediction_error[t]
            //
            // (2)      v[t+1] = rate * reinforcement[t] + (1 - rate) * v[t]
            //          ... capturing the "spontaneous decay" element
            //
            // Equivalence:
            // from (1):    v[t+1] = v[t] + rate * (reinforcement[t] - v[t])
            //                     = v[t] + rate * reinforcement[t] - rate * v[t]
            //                     = rate * reinforcement[t] + (1 - rate) * v[t]
        }

    }

    // ========================================================================
    // Final fit to behaviour
    // ========================================================================

    sampleBernoulli_AV_lp(responded_right, p_choose_rhs);

    // ... actual choices predicted from our model-calculated probabilities
    // ... Stan will try to match the model to the behaviour via this.

}

generated quantities {

    // ========================================================================
    // Other stuff we're interested in measuring
    // ========================================================================
    // gmd = group mean difference; ct = contrast

    // ------------------------------------------------------------------------
    // Specific interactions/contrasts of interest
    // ------------------------------------------------------------------------

    // "How do the groups differ intrinsically (on placebo)?"

    real gmd_reward_rate_placebo_ocd_minus_control =
        reward_rate_by_group_drug[OCD_GROUP, PLACEBO_DRUG] -
        reward_rate_by_group_drug[CONTROL_GROUP, PLACEBO_DRUG];

    real gmd_reward_rate_placebo_stimulant_minus_control =
        reward_rate_by_group_drug[STIMULANT_GROUP, PLACEBO_DRUG] -
        reward_rate_by_group_drug[CONTROL_GROUP, PLACEBO_DRUG];

    real gmd_reward_rate_placebo_stimulant_minus_ocd =
        reward_rate_by_group_drug[STIMULANT_GROUP, PLACEBO_DRUG] -
        reward_rate_by_group_drug[OCD_GROUP, PLACEBO_DRUG];

    real gmd_punish_rate_placebo_ocd_minus_control =
        punish_rate_by_group_drug[OCD_GROUP, PLACEBO_DRUG] -
        punish_rate_by_group_drug[CONTROL_GROUP, PLACEBO_DRUG];

    real gmd_punish_rate_placebo_stimulant_minus_control =
        punish_rate_by_group_drug[STIMULANT_GROUP, PLACEBO_DRUG] -
        punish_rate_by_group_drug[CONTROL_GROUP, PLACEBO_DRUG];

    real gmd_punish_rate_placebo_stimulant_minus_ocd =
        punish_rate_by_group_drug[STIMULANT_GROUP, PLACEBO_DRUG] -
        punish_rate_by_group_drug[OCD_GROUP, PLACEBO_DRUG];

    real gmd_reinf_sensitivity_placebo_ocd_minus_control =
        reinf_sensitivity_by_group_drug[OCD_GROUP, PLACEBO_DRUG] -
        reinf_sensitivity_by_group_drug[CONTROL_GROUP, PLACEBO_DRUG];

    real gmd_reinf_sensitivity_placebo_stimulant_minus_control =
        reinf_sensitivity_by_group_drug[STIMULANT_GROUP, PLACEBO_DRUG] -
        reinf_sensitivity_by_group_drug[CONTROL_GROUP, PLACEBO_DRUG];

    real gmd_reinf_sensitivity_placebo_stimulant_minus_ocd =
        reinf_sensitivity_by_group_drug[STIMULANT_GROUP, PLACEBO_DRUG] -
        reinf_sensitivity_by_group_drug[OCD_GROUP, PLACEBO_DRUG];

    real gmd_stimulus_stickiness_placebo_ocd_minus_control =
        stimulus_stickiness_by_group_drug[OCD_GROUP, PLACEBO_DRUG] -
        stimulus_stickiness_by_group_drug[CONTROL_GROUP, PLACEBO_DRUG];

    real gmd_stimulus_stickiness_placebo_stimulant_minus_control =
        stimulus_stickiness_by_group_drug[STIMULANT_GROUP, PLACEBO_DRUG] -
        stimulus_stickiness_by_group_drug[CONTROL_GROUP, PLACEBO_DRUG];

    real gmd_stimulus_stickiness_placebo_stimulant_minus_ocd =
        stimulus_stickiness_by_group_drug[STIMULANT_GROUP, PLACEBO_DRUG] -
        stimulus_stickiness_by_group_drug[OCD_GROUP, PLACEBO_DRUG];

    // "What do the drugs do in the control group?"

    real ct_reward_rate_amisulpride_effect_in_control_group =
        reward_rate_by_group_drug[CONTROL_GROUP, AMISULPRIDE_DRUG] -
        reward_rate_by_group_drug[CONTROL_GROUP, PLACEBO_DRUG];

    real ct_reward_rate_pramipexole_effect_in_control_group =
        reward_rate_by_group_drug[CONTROL_GROUP, PRAMIPEXOLE_DRUG] -
        reward_rate_by_group_drug[CONTROL_GROUP, PLACEBO_DRUG];

    real ct_punish_rate_amisulpride_effect_in_control_group =
        punish_rate_by_group_drug[CONTROL_GROUP, AMISULPRIDE_DRUG] -
        punish_rate_by_group_drug[CONTROL_GROUP, PLACEBO_DRUG];

    real ct_punish_rate_pramipexole_effect_in_control_group =
        punish_rate_by_group_drug[CONTROL_GROUP, PRAMIPEXOLE_DRUG] -
        punish_rate_by_group_drug[CONTROL_GROUP, PLACEBO_DRUG];

    real ct_reinf_sensitivity_amisulpride_effect_in_control_group =
        reinf_sensitivity_by_group_drug[CONTROL_GROUP, AMISULPRIDE_DRUG] -
        reinf_sensitivity_by_group_drug[CONTROL_GROUP, PLACEBO_DRUG];

    real ct_reinf_sensitivity_pramipexole_effect_in_control_group =
        reinf_sensitivity_by_group_drug[CONTROL_GROUP, PRAMIPEXOLE_DRUG] -
        reinf_sensitivity_by_group_drug[CONTROL_GROUP, PLACEBO_DRUG];

    real ct_stimulus_stickiness_amisulpride_effect_in_control_group =
        stimulus_stickiness_by_group_drug[CONTROL_GROUP, AMISULPRIDE_DRUG] -
        stimulus_stickiness_by_group_drug[CONTROL_GROUP, PLACEBO_DRUG];

    real ct_stimulus_stickiness_pramipexole_effect_in_control_group =
        stimulus_stickiness_by_group_drug[CONTROL_GROUP, PRAMIPEXOLE_DRUG] -
        stimulus_stickiness_by_group_drug[CONTROL_GROUP, PLACEBO_DRUG];

    // "... in the stimulant abuse group?"

    real ct_reward_rate_amisulpride_effect_in_stimulant_group =
        reward_rate_by_group_drug[STIMULANT_GROUP, AMISULPRIDE_DRUG] -
        reward_rate_by_group_drug[STIMULANT_GROUP, PLACEBO_DRUG];

    real ct_reward_rate_pramipexole_effect_in_stimulant_group =
        reward_rate_by_group_drug[STIMULANT_GROUP, PRAMIPEXOLE_DRUG] -
        reward_rate_by_group_drug[STIMULANT_GROUP, PLACEBO_DRUG];

    real ct_punish_rate_amisulpride_effect_in_stimulant_group =
        punish_rate_by_group_drug[STIMULANT_GROUP, AMISULPRIDE_DRUG] -
        punish_rate_by_group_drug[STIMULANT_GROUP, PLACEBO_DRUG];

    real ct_punish_rate_pramipexole_effect_in_stimulant_group =
        punish_rate_by_group_drug[STIMULANT_GROUP, PRAMIPEXOLE_DRUG] -
        punish_rate_by_group_drug[STIMULANT_GROUP, PLACEBO_DRUG];

    real ct_reinf_sensitivity_amisulpride_effect_in_stimulant_group =
        reinf_sensitivity_by_group_drug[STIMULANT_GROUP, AMISULPRIDE_DRUG] -
        reinf_sensitivity_by_group_drug[STIMULANT_GROUP, PLACEBO_DRUG];

    real ct_reinf_sensitivity_pramipexole_effect_in_stimulant_group =
        reinf_sensitivity_by_group_drug[STIMULANT_GROUP, PRAMIPEXOLE_DRUG] -
        reinf_sensitivity_by_group_drug[STIMULANT_GROUP, PLACEBO_DRUG];

    real ct_stimulus_stickiness_amisulpride_effect_in_stimulant_group =
        stimulus_stickiness_by_group_drug[STIMULANT_GROUP, AMISULPRIDE_DRUG] -
        stimulus_stickiness_by_group_drug[STIMULANT_GROUP, PLACEBO_DRUG];

    real ct_stimulus_stickiness_pramipexole_effect_in_stimulant_group =
        stimulus_stickiness_by_group_drug[STIMULANT_GROUP, PRAMIPEXOLE_DRUG] -
        stimulus_stickiness_by_group_drug[STIMULANT_GROUP, PLACEBO_DRUG];

    // "... in the OCD group?"

    real ct_reward_rate_amisulpride_effect_in_ocd_group =
        reward_rate_by_group_drug[OCD_GROUP, AMISULPRIDE_DRUG] -
        reward_rate_by_group_drug[OCD_GROUP, PLACEBO_DRUG];

    real ct_reward_rate_pramipexole_effect_in_ocd_group =
        reward_rate_by_group_drug[OCD_GROUP, PRAMIPEXOLE_DRUG] -
        reward_rate_by_group_drug[OCD_GROUP, PLACEBO_DRUG];

    real ct_punish_rate_amisulpride_effect_in_ocd_group =
        punish_rate_by_group_drug[OCD_GROUP, AMISULPRIDE_DRUG] -
        punish_rate_by_group_drug[OCD_GROUP, PLACEBO_DRUG];

    real ct_punish_rate_pramipexole_effect_in_ocd_group =
        punish_rate_by_group_drug[OCD_GROUP, PRAMIPEXOLE_DRUG] -
        punish_rate_by_group_drug[OCD_GROUP, PLACEBO_DRUG];

    real ct_reinf_sensitivity_amisulpride_effect_in_ocd_group =
        reinf_sensitivity_by_group_drug[OCD_GROUP, AMISULPRIDE_DRUG] -
        reinf_sensitivity_by_group_drug[OCD_GROUP, PLACEBO_DRUG];

    real ct_reinf_sensitivity_pramipexole_effect_in_ocd_group =
        reinf_sensitivity_by_group_drug[OCD_GROUP, PRAMIPEXOLE_DRUG] -
        reinf_sensitivity_by_group_drug[OCD_GROUP, PLACEBO_DRUG];

    real ct_stimulus_stickiness_amisulpride_effect_in_ocd_group =
        stimulus_stickiness_by_group_drug[OCD_GROUP, AMISULPRIDE_DRUG] -
        stimulus_stickiness_by_group_drug[OCD_GROUP, PLACEBO_DRUG];

    real ct_stimulus_stickiness_pramipexole_effect_in_ocd_group =
        stimulus_stickiness_by_group_drug[OCD_GROUP, PRAMIPEXOLE_DRUG] -
        stimulus_stickiness_by_group_drug[OCD_GROUP, PLACEBO_DRUG];

    // "Is the effect of amisulpride different in stimulant abusers to controls?"

    real ct_reward_rate_amisulpride_effect_for_stimulant_minus_control = (
        ct_reward_rate_amisulpride_effect_in_stimulant_group -
        ct_reward_rate_amisulpride_effect_in_control_group
    );
    real ct_punish_rate_amisulpride_effect_for_stimulant_minus_control = (
        ct_punish_rate_amisulpride_effect_in_stimulant_group -
        ct_punish_rate_amisulpride_effect_in_control_group
    );
    real ct_reinf_sensitivity_amisulpride_effect_for_stimulant_minus_control = (
        ct_reinf_sensitivity_amisulpride_effect_in_stimulant_group -
        ct_reinf_sensitivity_amisulpride_effect_in_control_group
    );
    real ct_stimulus_stickiness_amisulpride_effect_for_stimulant_minus_control = (
        ct_stimulus_stickiness_amisulpride_effect_in_stimulant_group -
        ct_stimulus_stickiness_amisulpride_effect_in_control_group
    );

    // "... and of pramipexole?"

    real ct_reward_rate_pramipexole_effect_for_stimulant_minus_control = (
        ct_reward_rate_pramipexole_effect_in_stimulant_group -
        ct_reward_rate_pramipexole_effect_in_control_group
    );
    real ct_punish_rate_pramipexole_effect_for_stimulant_minus_control = (
        ct_punish_rate_pramipexole_effect_in_stimulant_group -
        ct_punish_rate_pramipexole_effect_in_control_group
    );
    real ct_reinf_sensitivity_pramipexole_effect_for_stimulant_minus_control = (
        ct_reinf_sensitivity_pramipexole_effect_in_stimulant_group -
        ct_reinf_sensitivity_pramipexole_effect_in_control_group
    );
    real ct_stimulus_stickiness_pramipexole_effect_for_stimulant_minus_control = (
        ct_stimulus_stickiness_pramipexole_effect_in_stimulant_group -
        ct_stimulus_stickiness_pramipexole_effect_in_control_group
    );

    // "Is the effect of amisulpride different in OCD to controls?"

    real ct_reward_rate_amisulpride_effect_for_ocd_minus_control = (
        ct_reward_rate_amisulpride_effect_in_ocd_group -
        ct_reward_rate_amisulpride_effect_in_control_group
    );
    real ct_punish_rate_amisulpride_effect_for_ocd_minus_control = (
        ct_punish_rate_amisulpride_effect_in_ocd_group -
        ct_punish_rate_amisulpride_effect_in_control_group
    );
    real ct_reinf_sensitivity_amisulpride_effect_for_ocd_minus_control = (
        ct_reinf_sensitivity_amisulpride_effect_in_ocd_group -
        ct_reinf_sensitivity_amisulpride_effect_in_control_group
    );
    real ct_stimulus_stickiness_amisulpride_effect_for_ocd_minus_control = (
        ct_stimulus_stickiness_amisulpride_effect_in_ocd_group -
        ct_stimulus_stickiness_amisulpride_effect_in_control_group
    );

    // "... and of pramipexole?"

    real ct_reward_rate_pramipexole_effect_for_ocd_minus_control = (
        ct_reward_rate_pramipexole_effect_in_ocd_group -
        ct_reward_rate_pramipexole_effect_in_control_group
    );
    real ct_punish_rate_pramipexole_effect_for_ocd_minus_control = (
        ct_punish_rate_pramipexole_effect_in_ocd_group -
        ct_punish_rate_pramipexole_effect_in_control_group
    );
    real ct_reinf_sensitivity_pramipexole_effect_for_ocd_minus_control = (
        ct_reinf_sensitivity_pramipexole_effect_in_ocd_group -
        ct_reinf_sensitivity_pramipexole_effect_in_control_group
    );
    real ct_stimulus_stickiness_pramipexole_effect_for_ocd_minus_control = (
        ct_stimulus_stickiness_pramipexole_effect_in_ocd_group -
        ct_stimulus_stickiness_pramipexole_effect_in_control_group
    );

}
