# Supplementary material for: Computational modelling reveals contrasting effects on reinforcement learning and cognitive flexibility in stimulant use disorder and obsessive-compulsive disorder: remediating effects of dopaminergic D2/3 receptor agents
Source: Psychopharmacology (Berl). 2019 Jul 20;236(8):2337–58. doi: 10.1007/s00213-019-05325-w (PMC6820481; doi:10.1007/s00213-019-05325-w)
Supplement: Supplementary file 16 — (PY 39 kb) [file 213_2019_5325_MOESM16_ESM.py]

#!/usr/bin/env python

"""
Synthesize data for Kanen reversals paper (controls/OCD/substance abuse
disorder; placebo/amisulpride/pramipexole.

Rudolf Cardinal, 13 May 2019 onwards.

Possible languages -- R, Python, C++ all easy; Python probably the quickest to
write (and less intrinsically prone to namespacing errors than R). Also offers
the opportunity to structure this well.

Last update: 20 May 2019.

"""

# =============================================================================
# Imports
# =============================================================================

import argparse
import copy
import csv
import os
import logging
import pprint
import random
import statistics
import sys
from typing import Any, Dict, Generator, List, Optional, Set, TextIO, Tuple

from cardinal_pythonlib.dicts import HashableDict
from cardinal_pythonlib.fileops import mkdir_p
from cardinal_pythonlib.logs import main_only_quicksetup_rootlogger
from cardinal_pythonlib.maths_numpy import softmax
from cardinal_pythonlib.randomness import coin
from cardinal_pythonlib.typing_helpers import CSVWriterType
import cardinal_pythonlib.version
import numpy as np
from openpyxl.workbook.workbook import Workbook as XLWorkbook
from openpyxl.worksheet.worksheet import Worksheet as XLWorksheet

if sys.version_info < (3, 6):
    raise AssertionError("Need Python 3.6 or higher")
cardinal_pythonlib.version.assert_version_ge("1.0.54")

log = logging.getLogger(__name__)


# =============================================================================
# Constants
# =============================================================================

# Groups
CONTROL = "control"
OCD = "OCD"
SUD = "SUD"

GROUPS = [CONTROL, OCD, SUD]

# Drugs
PLACEBO = "placebo"
AMISULPRIDE = "amisulpride"
PRAMIPEXOLE = "pramipexole"

DRUGS = [PLACEBO, AMISULPRIDE, PRAMIPEXOLE]

# Parameter names
ALPHA_REWARD = "alpha_reward"
ALPHA_PUNISHMENT = "alpha_punishment"
TAU_REINFORCEMENT_SENSITIVITY = "tau_reinforcement_sensitivity"
TAU_LOCATION_STICKINESS = "tau_location_stickiness"
TAU_STIMULUS_STICKINESS = "tau_stimulus_stickiness"

PARAMETER_NAMES = [ALPHA_REWARD,
                   ALPHA_PUNISHMENT,
                   TAU_REINFORCEMENT_SENSITIVITY,
                   TAU_LOCATION_STICKINESS,
                   TAU_STIMULUS_STICKINESS]

PARAMS_TYPE = Dict[str, Dict[Tuple[str, str], float]]


# =============================================================================
# Data from the winning model
# =============================================================================

"""
Below are group mean values, from the Bayesian analysis.
To retrieve them, from within R:

.. code-block:: R

    source("bayesian_reversals_jk.R")
    run_models("2")
    s <- summarize_for_group_level_params(fit2)
    cols <- c("parameter", "mean")  # use the mean

    s[grep("^reward_rate_by_group_drug.*", parameter), ..cols]
    s[grep("^punish_rate_by_group_drug.*", parameter), ..cols]
    s[grep("^reinf_sensitivity_by_group_drug.*", parameter), ..cols]
    s[grep("^side_stickiness_by_group_drug.*", parameter), ..cols]
    s[grep("^stimulus_stickiness_by_group_drug.*", parameter), ..cols]
    
Note that group 1 = control, 2 = SUD, 3 = OCD.
Note that drug 1 = placebo, 2 = amisulpride, 3 = pramipexole.
So ``reward_rate_by_group_drug[1,1]`` means "control, placebo"; etc.

"""
MODEL_2_FITTED_PARAMETERS = {
    ALPHA_REWARD: {
        (CONTROL, PLACEBO): 0.8474892,
        (CONTROL, AMISULPRIDE): 0.8865761,
        (CONTROL, PRAMIPEXOLE): 0.8891623,
        (SUD, PLACEBO): 0.2684286,
        (SUD, AMISULPRIDE): 0.9652802,
        (SUD, PRAMIPEXOLE): 0.9017787,
        (OCD, PLACEBO): 0.7751281,
        (OCD, AMISULPRIDE): 0.8971247,
        (OCD, PRAMIPEXOLE): 0.6166932,
    },
    ALPHA_PUNISHMENT: {
        (CONTROL, PLACEBO): 0.5594376,
        (CONTROL, AMISULPRIDE): 0.6072152,
        (CONTROL, PRAMIPEXOLE): 0.6208992,
        (SUD, PLACEBO): 0.7226903,
        (SUD, AMISULPRIDE): 0.6940049,
        (SUD, PRAMIPEXOLE): 0.6551279,
        (OCD, PLACEBO): 0.6732506,
        (OCD, AMISULPRIDE): 0.7725250,
        (OCD, PRAMIPEXOLE): 0.7667571,
    },
    TAU_REINFORCEMENT_SENSITIVITY: {
        (CONTROL, PLACEBO): 4.844720,
        (CONTROL, AMISULPRIDE): 4.553197,
        (CONTROL, PRAMIPEXOLE): 4.562372,
        (SUD, PLACEBO): 4.525492,
        (SUD, AMISULPRIDE): 3.132476,
        (SUD, PRAMIPEXOLE): 2.542957,
        (OCD, PLACEBO): 5.572169,
        (OCD, AMISULPRIDE): 4.978025,
        (OCD, PRAMIPEXOLE): 5.393172,
    },
    TAU_LOCATION_STICKINESS: {
        (CONTROL, PLACEBO): 0.082065452,
        (CONTROL, AMISULPRIDE): 0.056370747,
        (CONTROL, PRAMIPEXOLE): 0.039643831,
        (SUD, PLACEBO): 0.156305868,
        (SUD, AMISULPRIDE): -0.051518697,
        (SUD, PRAMIPEXOLE): 0.038808212,
        (OCD, PLACEBO): -0.065349797,
        (OCD, AMISULPRIDE): 0.032245186,
        (OCD, PRAMIPEXOLE): -0.007937715,
    },
    TAU_STIMULUS_STICKINESS: {
        (CONTROL, PLACEBO): 0.01990708,
        (CONTROL, AMISULPRIDE): 0.11881618,
        (CONTROL, PRAMIPEXOLE): -0.00927243,
        (SUD, PLACEBO): 0.31427687,
        (SUD, AMISULPRIDE): 0.17301462,
        (SUD, PRAMIPEXOLE): 0.32213736,
        (OCD, PLACEBO): -0.36730167,
        (OCD, AMISULPRIDE): -0.31840116,
        (OCD, PRAMIPEXOLE): -0.25849867,
    }
}

"""
Now a version with the location stickiness parameter fixed to the overall
mean (meaning: the mean of the 3x3 group means). Obtain this as follows:

.. code-block:: R

    source("bayesian_reversals_jk.R")
    run_models("2")

"""
_OVERALL_MEAN_LOC_STICKINESS = statistics.mean(
    MODEL_2_FITTED_PARAMETERS[TAU_LOCATION_STICKINESS].values()
)
MODEL_2_FITTED_PARAMETERS_FIX_LOC_STICKINESS = copy.deepcopy(
    MODEL_2_FITTED_PARAMETERS)
MODEL_2_FITTED_PARAMETERS_FIX_LOC_STICKINESS[TAU_LOCATION_STICKINESS] = {
    (CONTROL, PLACEBO): _OVERALL_MEAN_LOC_STICKINESS,
    (CONTROL, AMISULPRIDE): _OVERALL_MEAN_LOC_STICKINESS,
    (CONTROL, PRAMIPEXOLE): _OVERALL_MEAN_LOC_STICKINESS,
    (SUD, PLACEBO): _OVERALL_MEAN_LOC_STICKINESS,
    (SUD, AMISULPRIDE): _OVERALL_MEAN_LOC_STICKINESS,
    (SUD, PRAMIPEXOLE): _OVERALL_MEAN_LOC_STICKINESS,
    (OCD, PLACEBO): _OVERALL_MEAN_LOC_STICKINESS,
    (OCD, AMISULPRIDE): _OVERALL_MEAN_LOC_STICKINESS,
    (OCD, PRAMIPEXOLE): _OVERALL_MEAN_LOC_STICKINESS,
}


"""
Now a version with the stimulus stickiness parameter fixed to the overall
mean.
"""
_OVERALL_MEAN_STIM_STICKINESS = statistics.mean(
    MODEL_2_FITTED_PARAMETERS[TAU_STIMULUS_STICKINESS].values()
)
MODEL_2_FITTED_PARAMETERS_FIX_STIM_STICKINESS = copy.deepcopy(
    MODEL_2_FITTED_PARAMETERS)
MODEL_2_FITTED_PARAMETERS_FIX_STIM_STICKINESS[TAU_STIMULUS_STICKINESS] = {
    (CONTROL, PLACEBO): _OVERALL_MEAN_STIM_STICKINESS,
    (CONTROL, AMISULPRIDE): _OVERALL_MEAN_STIM_STICKINESS,
    (CONTROL, PRAMIPEXOLE): _OVERALL_MEAN_STIM_STICKINESS,
    (SUD, PLACEBO): _OVERALL_MEAN_STIM_STICKINESS,
    (SUD, AMISULPRIDE): _OVERALL_MEAN_STIM_STICKINESS,
    (SUD, PRAMIPEXOLE): _OVERALL_MEAN_STIM_STICKINESS,
    (OCD, PLACEBO): _OVERALL_MEAN_STIM_STICKINESS,
    (OCD, AMISULPRIDE): _OVERALL_MEAN_STIM_STICKINESS,
    (OCD, PRAMIPEXOLE): _OVERALL_MEAN_STIM_STICKINESS,
}


# =============================================================================
# Parameters for (limited) parameter recovery demonstration
# =============================================================================

DEMO_PARAM_CENTRE = {
    ALPHA_REWARD: 0.5,
    ALPHA_PUNISHMENT: 0.5,
    TAU_REINFORCEMENT_SENSITIVITY: 4.5,
    TAU_LOCATION_STICKINESS: 0,
    TAU_STIMULUS_STICKINESS: 0,
}
DEMO_PARAM_ALL = {  # should include the central values from DEMO_PARAM_CENTRE
    ALPHA_REWARD: [0.1, 0.3, 0.5, 0.7, 0.9],
    ALPHA_PUNISHMENT: [0.1, 0.3, 0.5, 0.7, 0.9],
    TAU_REINFORCEMENT_SENSITIVITY: [1, 1.5, 3, 4.5, 6, 7.5],
    TAU_LOCATION_STICKINESS: [-0.2, -0.1, 0, 0.1, 0.2],
    TAU_STIMULUS_STICKINESS: [-0.5, -0.25, 0, 0.25, 0.5],
}


# =============================================================================
# Infrastructure classes
# =============================================================================

class GroupDrugConfig(object):
    """
    Represents a simulation's configuration for a group/drug combination.
    """
    def __init__(self,
                 group_name: str,
                 drug_name: str,
                 alpha_reward: float,
                 alpha_punishment: float,
                 tau_reinforcement_sensitivity: float,
                 tau_location_stickiness: float,
                 tau_stimulus_stickiness: float,
                 n_subjects: int) -> None:
        self.group_name = group_name
        self.drugname = drug_name
        self.alpha_reward = alpha_reward
        self.alpha_punishment = alpha_punishment
        self.tau_reinforcement_sensitivity = tau_reinforcement_sensitivity
        self.tau_location_stickiness = tau_location_stickiness
        self.tau_stimulus_stickiness = tau_stimulus_stickiness
        self.n_subjects = n_subjects

    def group_drug_name(self) -> str:
        return f"{self.group_name}_{self.drugname}"


class SubjectConfig(object):
    """
    Represents a simulation's configuration for a particular subject.
    """
    def __init__(self,
                 subject_name: str,
                 subject_num: int,
                 group_drug_config: GroupDrugConfig) -> None:
        self.subject_name = subject_name
        self.subject_num = subject_num
        self.group_drug_config = group_drug_config

    def group_and_subject_name(self) -> str:
        return f"{self.group_drug_config.group_drug_name()}_{self.subject_name}"  # noqa


class TrialRecord(object):
    """
    Represents the results of a single trial.
    """
    def __init__(self,
                 subject_config: SubjectConfig,
                 part: int,
                 trial_number: int,
                 block: int,
                 trial_in_block: int,
                 left_stimulus: int,
                 right_stimulus: int,
                 correct_stimulus: int,
                 incorrect_stimulus: int,
                 v_left: float,
                 v_right: float,
                 p_choose_left: float,
                 p_choose_right: float,
                 chosen_stimulus: int,
                 chose_correctly: bool,
                 responded_left: bool,
                 responded_right: bool,
                 outcome: int,
                 correct_responses_in_block: int,
                 reversal_criterion: int) -> None:
        self.subject_config = subject_config

        self.part = part
        self.trial_number = trial_number
        self.block = block
        self.trial_in_block = trial_in_block

        self.left_stimulus = left_stimulus
        self.right_stimulus = right_stimulus
        self.correct_stimulus = correct_stimulus
        self.incorrect_stimulus = incorrect_stimulus

        self.v_left = v_left
        self.v_right = v_right
        self.p_choose_left = p_choose_left
        self.p_choose_right = p_choose_right

        self.chosen_stimulus = chosen_stimulus
        self.chose_correctly = chose_correctly
        self.responded_left = responded_left
        self.responded_right = responded_right

        self.outcome = outcome

        self.correct_responses_in_block = correct_responses_in_block
        self.reversal_criterion = reversal_criterion

    @staticmethod
    def header() -> List[str]:
        """
        Returns headings for a CSV file.
        Order must match :meth:`csv_row`.
        """
        return [
            "group_name", "subject_name", "subject_num", "drug_name",
            "alpha_reward", "alpha_punishment",
            "tau_reinforcement_sensitivity",
            "tau_location_stickiness", "tau_stimulus_stickiness",

            "part", "trial_number", "block", "trial_in_block",

            "left_stimulus", "right_stimulus",
            "correct_stimulus", "incorrect_stimulus",

            "v_left", "v_right",
            "p_choose_left", "p_choose_right",

            "chosen_stimulus", "chose_correctly",
            "responded_left", "responded_right",

            "outcome",

            "correct_responses_in_block", "reversal_criterion",
        ]

    def row(self) -> List[str]:
        """
        Returns values for a CSV or Excel row.
        Order must match :meth:`csv_header`.
        """
        sc = self.subject_config
        gc = sc.group_drug_config
        return [
            gc.group_name, sc.subject_name, sc.subject_num, gc.drugname,
            gc.alpha_reward, gc.alpha_punishment,
            gc.tau_reinforcement_sensitivity,
            gc.tau_location_stickiness, gc.tau_stimulus_stickiness,

            self.part, self.trial_number, self.block, self.trial_in_block,

            self.left_stimulus, self.right_stimulus,
            self.correct_stimulus, self.incorrect_stimulus,

            self.v_left, self.v_right,
            self.p_choose_left, self.p_choose_right,

            self.chosen_stimulus, int(self.chose_correctly),
            int(self.responded_left), int(self.responded_right),

            self.outcome,

            self.correct_responses_in_block, self.reversal_criterion,
        ]


class Writer(object):
    """
    Class to write to one or more CSV or XLSX files.
    """
    def __init__(self,
                 output_filename: str,
                 output_dir: str,
                 excel: bool) -> None:
        """
        Args:
            output_filename:
                use single-file mode and store all data in this file
            output_dir:
                use multi-file mode and store files (one per subject) within
                this directory
            excel:
                use XLSX rather than CSV format?
        """
        assert bool(output_filename) != bool(output_dir)
        self.output_filename = output_filename
        self.output_dir = output_dir
        self.separate_files = bool(output_dir)
        self.current_filename = ""
        self.excel = excel
        self.outfile = None  # type: Optional[TextIO]
        self.csv_writer = None  # type: Optional[CSVWriterType]
        self.wb = None  # type: Optional[XLWorkbook]
        self.ws = None  # type: Optional[XLWorksheet]

    def new_subject(self, subject_name: str) -> None:
        """
        Start a new subject.

        Args:
            subject_name:
                Base name of the filename (for multi-file mode).
        """
        self._close()
        if self.separate_files:
            extension = ".xlsx" if self.excel else ".csv"
            filestem = subject_name + extension
            mkdir_p(self.output_dir)
            self.current_filename = os.path.join(self.output_dir, filestem)
        else:
            self.current_filename = self.output_filename
        if os.path.isfile(self.current_filename):
            raise RuntimeError(
                f"File {self.current_filename!r} already exists!")
        if self.excel:
            self.wb = XLWorkbook()
            self.wb.remove(self.wb.active)  # remove autocreated sheet
            self.ws = self.wb.create_sheet(title="sim")
        else:
            log.info(f"Writing to {self.current_filename!r}")
            self.outfile = open(self.current_filename, "w")
            self.csv_writer = csv.writer(self.outfile)  # type: CSVWriterType
        headings = TrialRecord.header()
        self.writerow(headings)

    def writerow(self, row: List[Any]) -> None:
        """
        Write one row of data.
        """
        if self.excel:
            self.ws.append(row)
        else:
            row_str = [str(x) for x in row]
            self.csv_writer.writerow(row_str)

    def _close(self) -> None:
        """
        Close any open file.
        """
        if self.wb:
            log.info(f"Writing to {self.current_filename!r}")
            f = open(self.current_filename, "wb")
            self.wb.save(f)
            f.close()
            self.wb = None
        elif self.outfile:
            self.outfile.close()
            self.outfile = None

    def __del__(self) -> None:
        """
        Destructor. Ensure files are safely saved and closed.
        """
        self._close()


# =============================================================================
# Task ("world") structure
# =============================================================================

class ExperimentalWorldProbabilisticReversal(object):
    """
    Represents the task -- the experimental "world" -- instantiated for a
    particular session.
    """
    def __init__(self,
                 writer: Writer,
                 subject_config: SubjectConfig) -> None:
        self.writer = writer
        self.subject_config = subject_config
        # Fixed features
        self.p_rewarded_if_correct = 0.85
        # ... checked empirically from first 10k rows of JK data, plus Ersche
        #     2011 (exact figure not given, p755); 0.85 is right
        self.p_rewarded_if_incorrect = 0.0
        # ... checked empirically from JK data, plus Ersche 2011 (no mention of
        #     positive feedback for incorrect response); 0.0 is right
        self.n_stimuli = 4
        self._n_blocks_per_part = 10
        self._n_parts = 2
        # Dynamic features
        self.part = 1  # "part" = original notation for "pair index"
        self.trial_number = 1
        self.block = 1
        self.trial_in_block = 1
        self.reversed = False  # currently reversed from starting situation?
        self.finished = False
        self.reversal_criterion = self._get_reversal_criterion()
        self.correct_responses_in_block = 0
        # Per trial:
        # - Task
        self.left_correct = None  # type: Optional[bool]
        self.left_stimulus = None  # type: Optional[int]
        self.right_stimulus = None  # type: Optional[int]
        self.correct_stimulus = None  # type: Optional[int]
        self.incorrect_stimulus = None  # type: Optional[int]
        # - Internals
        self.v_left = None  # type: Optional[float]
        self.v_right = None  # type: Optional[float]
        self.p_choose_left = None  # type: Optional[float]
        self.p_choose_right = None  # type: Optional[float]
        # - Response
        self.chosen_stimulus_num = None  # type: Optional[int]
        self.chose_correctly = None  # type: Optional[bool]
        self.responded_left = None  # type: Optional[bool]
        self.responded_right = None  # type: Optional[bool]
        # - Outcome
        self.outcome = None  # type: Optional[int]
        # Start writing
        self.writer.new_subject(self.subject_config.group_and_subject_name())

    @staticmethod
    def _get_reversal_criterion(old_criterion: int = None) -> int:
        """
        Returns a reversal criterion -- always different from the last.
        """
        while True:
            criterion = random.randint(10, 15)  # inclusive
            if old_criterion is None or criterion != old_criterion:
                return criterion

    def stimuli_offered(self) -> Tuple[int, int]:
        """
        Determines and returns ``(left_stim, right_stim)`` for a given trial.
        Uses 1-based stimulus numbering.
        """
        first_stimulus = 2 * (self.part - 1) + 1  # 1, 3, ...
        second_stimulus = first_stimulus + 1  # 2, 4, ...
        if self.reversed:
            # Reversed situation, e.g. 2 correct, 1 incorrect
            self.correct_stimulus = second_stimulus
            self.incorrect_stimulus = first_stimulus
        else:
            # Starting situation, e.g. 1 correct, 2 incorrect
            self.correct_stimulus = first_stimulus
            self.incorrect_stimulus = second_stimulus
        # Side assignment is random
        self.left_correct = coin(0.5)
        if self.left_correct:
            self.left_stimulus = self.correct_stimulus
            self.right_stimulus = self.incorrect_stimulus
        else:  # right correct
            self.left_stimulus = self.incorrect_stimulus
            self.right_stimulus = self.correct_stimulus
        return self.left_stimulus, self.right_stimulus

    def choose(self,
               chosen: int,
               p_chose_chosen: float,
               v_left: float,
               v_right: float) -> int:
        """
        Records a choice. Returns the reinforcement outcome.

        Args:
            chosen: the stimulus number chosen by the subject
            p_chose_chosen: the probability with which this was chosen
            v_left: value of left stimulus
            v_right: value of right stimulus

        Returns:
            tuple: ``(chose_correctly, outcome)``
                where ``outcome`` is 1 for reward, 0 for nonreward
        """
        # Record
        self.chosen_stimulus_num = chosen
        self.chose_correctly = chosen == self.correct_stimulus
        self.responded_left = chosen == self.left_stimulus
        self.responded_right = chosen == self.right_stimulus
        if self.responded_left:
            self.p_choose_left = p_chose_chosen
            self.p_choose_right = 1 - p_chose_chosen
        else:  # responded right
            self.p_choose_left = 1 - p_chose_chosen
            self.p_choose_right = p_chose_chosen
        self.v_left = v_left
        self.v_right = v_right
        # Decide outcome
        p_reward = (
            self.p_rewarded_if_correct if self.chose_correctly
            else self.p_rewarded_if_incorrect
        )
        self.outcome = int(coin(p_reward))
        if self.chose_correctly:
            self.correct_responses_in_block += 1
        return self.outcome

    def next_trial(self) -> None:
        """
        Saves data from this trial and moves to the next trial.
        """
        # Write data
        self._write_trial_row()
        # Update our state
        self.trial_number += 1
        self.trial_in_block += 1
        # Finished the block?
        if self.correct_responses_in_block >= self.reversal_criterion:
            # Reverse stimuli; start new block
            self.reversed = not self.reversed
            self.block += 1
            self.trial_in_block = 1
            self.correct_responses_in_block = 0
            # Pick new reversal criterion
            self.reversal_criterion = self._get_reversal_criterion()
            # Finished the part?
            if self.block > self._n_blocks_per_part:
                self.block = 1
                self.part += 1
                # Finished the task?
                if self.part > self._n_parts:
                    self.finished = True
        # Clear trial recording variables
        # - Task
        self.left_correct = None
        self.left_stimulus = None
        self.right_stimulus = None
        self.correct_stimulus = None
        self.incorrect_stimulus = None
        # - Internals
        self.v_left = None
        self.v_right = None
        self.p_choose_left = None
        self.p_choose_right = None
        # - Response
        self.chosen_stimulus_num = None
        self.chose_correctly = None
        self.responded_left = None
        self.responded_right = None
        # - Outcome
        self.outcome = None

    def _write_trial_row(self) -> None:
        """
        Record the results.
        """
        tr = TrialRecord(
            subject_config=self.subject_config,
            part=self.part,
            trial_number=self.trial_number,
            block=self.block,
            trial_in_block=self.trial_in_block,

            left_stimulus=self.left_stimulus,
            right_stimulus=self.right_stimulus,
            correct_stimulus=self.correct_stimulus,
            incorrect_stimulus=self.incorrect_stimulus,

            v_left=self.v_left,
            v_right=self.v_right,
            p_choose_left=self.p_choose_left,
            p_choose_right=self.p_choose_right,

            chosen_stimulus=self.chosen_stimulus_num,
            chose_correctly=self.chose_correctly,
            responded_left=self.responded_left,
            responded_right=self.responded_right,

            outcome=self.outcome,

            correct_responses_in_block=self.correct_responses_in_block,
            reversal_criterion=self.reversal_criterion,
        )
        self.writer.writerow(tr.row())


# =============================================================================
# Core RL model
# =============================================================================

LEFT = 0
RIGHT = 1


def run_subject_model_2(writer: Writer,
                        subject_config: SubjectConfig) -> None:
    """
    Args:
        writer:
            write data to this :class:`Writer`
        subject_config:
            :class:`SubjectConfig` for this subject's session
    """
    log.debug(f"Running subject {subject_config.subject_name}")
    gc = subject_config.group_drug_config

    # Parameters, fixed for this session
    alpha_reward = gc.alpha_reward
    alpha_punish = gc.alpha_punishment
    tau_reinf = gc.tau_reinforcement_sensitivity
    tau_loc = gc.tau_location_stickiness
    tau_stim = gc.tau_stimulus_stickiness

    # Set up task
    ew = ExperimentalWorldProbabilisticReversal(writer=writer,
                                                subject_config=subject_config)

    # Starting state
    v = [0] * ew.n_stimuli  # stimulus value
    side_stickiness = [0, 0]  # left, right
    previously_chosen_stim_idx = None  # type: Optional[int]  # stimulus index chosen on previous trial  # noqa

    # Run trials
    while not ew.finished:
        # ---------------------------------------------------------------------
        # Set up the trial
        # ---------------------------------------------------------------------
        t = ew.trial_number
        log.debug(f"Subject {subject_config.subject_name}, trial {t}")
        left_stimulus_num, right_stimulus_num = ew.stimuli_offered()
        # Zero-based indexes:
        left_stimulus_idx = left_stimulus_num - 1
        right_stimulus_idx = right_stimulus_num - 1

        # ---------------------------------------------------------------------
        # Implement behaviour
        # ---------------------------------------------------------------------
        # 1. Obtain values and choose
        left_stim_stickiness = int(previously_chosen_stim_idx == left_stimulus_idx)  # noqa
        # ... 0 or 1
        q_left = [
            v[left_stimulus_idx] * tau_reinf +
            left_stim_stickiness * tau_stim +
            side_stickiness[LEFT] * tau_loc
        ]
        right_stim_stickiness = int(previously_chosen_stim_idx == right_stimulus_idx)  # noqa
        # ... 0 or 1
        q_right = [
            v[right_stimulus_idx] * tau_reinf +
            right_stim_stickiness * tau_stim +
            side_stickiness[RIGHT] * tau_loc
        ]
        q = np.array([q_left, q_right])
        p = softmax(q)  # fixed beta = 1; the tau components are effectively beta  # noqa
        p_choose_left = float(p[LEFT])
        chose_left = coin(p_choose_left)
        if chose_left:
            chosen_stimulus_num = left_stimulus_num
            p_chose_chosen = p_choose_left
        else:  # chose right
            chosen_stimulus_num = right_stimulus_num
            p_chose_chosen = 1 - p_choose_left
        chosen_stimulus_idx = chosen_stimulus_num - 1  # zero-based

        # For testing: how to do "random choice":
        # chosen_stimulus = left_stimulus if coin(0.5) else right_stimulus

        # 2. Interact with the world; obtain reinforcement
        outcome = ew.choose(
            chosen=chosen_stimulus_num,
            p_chose_chosen=p_chose_chosen,
            v_left=v[left_stimulus_idx],
            v_right=v[right_stimulus_idx],
        )

        # 3. Update our internal state.

        # -- Value (RL)
        prediction_error = outcome - v[chosen_stimulus_idx]
        alpha = alpha_reward if prediction_error > 0 else alpha_punish
        v[chosen_stimulus_idx] += alpha * prediction_error

        # -- Side stickiness
        if chose_left:
            side_stickiness[LEFT] = 1
            side_stickiness[RIGHT] = 0
        else:  # chose right
            side_stickiness[LEFT] = 0
            side_stickiness[RIGHT] = 1

        # -- Stimulus stickiness
        previously_chosen_stim_idx = chosen_stimulus_idx

        # ---------------------------------------------------------------------
        # Move to the next trial (or finish), and record results
        # ---------------------------------------------------------------------
        ew.next_trial()

    log.debug(f"... subject {subject_config.subject_name} took "
              f"{ew.trial_number - 1} trials")


# =============================================================================
# Group/experiment-level functions
# =============================================================================

def run_group_model_2(writer: Writer,
                      group_drug_config: GroupDrugConfig) -> None:
    """
    Args:
        writer:
            write data to this :class:`Writer` object
        group_drug_config:
            :class:`GroupDrugConfig` for this group/drug combination

    Note: ``csv.writer()`` seems to get confused by ``multiprocessing``, and
    spits out multiple CSV headers. Skip it; serial is fast enough.

    Also, parallel processing introduces variability to the random number
    seed system.
    """
    gc = group_drug_config
    log.info(f"Running group: {gc.group_name}/{gc.drugname} "
             f"for {gc.n_subjects} subjects")
    for subjectnum in range(1, gc.n_subjects + 1):
        subjectname = f"s{subjectnum}"
        sc = SubjectConfig(subject_name=subjectname,
                           subject_num=subjectnum,
                           group_drug_config=gc)
        run_subject_model_2(writer, sc)
    log.info("Finished group")


def run_synthetic_experiment_model_2(writer: Writer,
                                     n_subjects_per_group: int,
                                     params: PARAMS_TYPE) -> None:
    """
    Runs an entire synthetic experiment.
    """
    for groupname in GROUPS:
        for drugname in DRUGS:
            lookup = (groupname, drugname)
            gc = GroupDrugConfig(
                group_name=groupname,
                drug_name=drugname,
                alpha_reward=params[ALPHA_REWARD][lookup],
                alpha_punishment=params[ALPHA_PUNISHMENT][lookup],
                tau_reinforcement_sensitivity=params[TAU_REINFORCEMENT_SENSITIVITY][lookup],  # noqa
                tau_location_stickiness=params[TAU_LOCATION_STICKINESS][lookup],  # noqa
                tau_stimulus_stickiness=params[TAU_STIMULUS_STICKINESS][lookup],  # noqa
                n_subjects=n_subjects_per_group,
            )
            run_group_model_2(writer, gc)


# =============================================================================
# Limited parameter recovery demonstration
# =============================================================================

def gen_recovery_parameters() -> Generator[Dict[str, float], None, None]:
    done = set()  # type: Set[HashableDict]
    for varying_param in PARAMETER_NAMES:
        varying_param_values = DEMO_PARAM_ALL[varying_param]
        for vpv in varying_param_values:
            alpha_reward = (
                vpv if varying_param == ALPHA_REWARD
                else DEMO_PARAM_CENTRE[ALPHA_REWARD]
            )
            alpha_punishment = (
                vpv if varying_param == ALPHA_PUNISHMENT
                else DEMO_PARAM_CENTRE[ALPHA_PUNISHMENT]
            )
            tau_reinf = (
                vpv if varying_param == TAU_REINFORCEMENT_SENSITIVITY
                else DEMO_PARAM_CENTRE[TAU_REINFORCEMENT_SENSITIVITY]
            )
            tau_loc = (
                vpv if varying_param == TAU_LOCATION_STICKINESS
                else DEMO_PARAM_CENTRE[TAU_LOCATION_STICKINESS]
            )
            tau_stim = (
                vpv if varying_param == TAU_STIMULUS_STICKINESS
                else DEMO_PARAM_CENTRE[TAU_STIMULUS_STICKINESS]
            )
            params = HashableDict({
                ALPHA_REWARD: alpha_reward,
                ALPHA_PUNISHMENT: alpha_punishment,
                TAU_REINFORCEMENT_SENSITIVITY: tau_reinf,
                TAU_LOCATION_STICKINESS: tau_loc,
                TAU_STIMULUS_STICKINESS: tau_stim,
            })
            if params in done:
                continue
            done.add(params)
            yield params


def demo_parameter_recovery(writer: Writer,
                            n_subjects: int) -> None:
    for i, params in enumerate(gen_recovery_parameters(), start=1):
        gc = GroupDrugConfig(
            group_name=f"group_{i}",
            drug_name="thedrug",
            alpha_reward=params[ALPHA_REWARD],
            alpha_punishment=params[ALPHA_PUNISHMENT],
            tau_reinforcement_sensitivity=params[TAU_REINFORCEMENT_SENSITIVITY],  # noqa
            tau_location_stickiness=params[TAU_LOCATION_STICKINESS],
            tau_stimulus_stickiness=params[TAU_STIMULUS_STICKINESS],
            n_subjects=n_subjects,
        )
        log.info(f"Generating data for: {params}")
        run_group_model_2(writer, gc)


# =============================================================================
# Tests
# =============================================================================

def test_gen_recovery_parameters() -> None:
    """
    Tests the generation of parameters to be recovered.
    """
    n = 0
    for params in gen_recovery_parameters():
        ar = params[ALPHA_REWARD]
        ap = params[ALPHA_PUNISHMENT]
        tr = params[TAU_REINFORCEMENT_SENSITIVITY]
        tl = params[TAU_LOCATION_STICKINESS]
        ts = params[TAU_STIMULUS_STICKINESS]
        print(f"alpha_rew={ar}, alpha_pun={ap}, tau_reinf={tr}, "
              f"tau_loc={tl}, tau_stim={ts}")
        n += 1
    print(f"NUMBER OF PARAMETER SETS: {n}")


# =============================================================================
# Main
# =============================================================================

def main() -> None:
    """
    Command-line entry point.
    """
    # -------------------------------------------------------------------------
    # Arguments
    # -------------------------------------------------------------------------
    params_standard = "standard"
    params_fix_stim_stickiness = "fix_stimulus_stickiness"
    params_fix_loc_stickiness = "fix_location_stickiness"
    params_parameter_recovery = "parameter_recovery_demo"
    parser = argparse.ArgumentParser(
        """
Generate synthetic data: Kanen et al., 2019.

- All "subjects" within a group have identical parameters, as the purpose of
  this simulation is to establish whether the detected group-level parameter
  changes are sufficient to explain the behaviour seen via a conventional
  analysis; inter-subject variability is not required for this, and we would 
  like arbitrarily high power, so we use a large number of identical "subjects"
  from each group. There is, therefore, no need to represent the
  within-subjects structure/intersubject variability.

- Examples:

  ./sim_from_model.py --parameters standard --output_filename synthetic_m2_standard.csv
  ./sim_from_model.py --parameters fix_stimulus_stickiness --output_filename synthetic_m2_single_tau_stim.csv
  ./sim_from_model.py --parameters fix_location_stickiness --output_filename synthetic_m2_single_tau_loc.csv
  
  ./sim_from_model.py --parameters standard --output_dir synthetic_m2_standard_output --excel
  ./sim_from_model.py --parameters fix_stimulus_stickiness --output_dir synthetic_m2_single_tau_stim_output --excel
  ./sim_from_model.py --parameters fix_location_stickiness --output_dir synthetic_m2_single_tau_loc_output --excel

  ./sim_from_model.py --parameters parameter_recovery_demo --output_filename synth_parameter_recovery.csv

        """,  # noqa
        formatter_class=argparse.ArgumentDefaultsHelpFormatter
    )
    parser.add_argument(
        "--output_filename", type=str,
        help="Name of output file (e.g. 'synthetic_m2.csv', "
             "'something.xlsx'), to use one file for all data"
    )
    parser.add_argument(
        "--output_dir", type=str,
        help="Name of output directory, to use one file per subject"
    )
    parser.add_argument(
        "--verbose", action="store_true",
        help="Verbose"
    )
    parser.add_argument(
        "--excel", action="store_true",
        help="Use .XLSX rather than .CSV"
    )
    parser.add_argument(
        "--n_subjects_per_group", type=int, default=100,
        help="Number of subjects to simulate, per group/drug combination (or,"
             "for the parameter recovery demo, in total)"
    )
    parser.add_argument(
        "--seed", type=int, default=1234,
        help="Random number seed"
    )
    parser.add_argument(
        "--parameters", type=str, choices=[params_standard,
                                           params_fix_stim_stickiness,
                                           params_fix_loc_stickiness,
                                           params_parameter_recovery],
        required=True,
        help=(
            f"Simulation type. "
            f"{params_standard!r}: per-group parameters extracted from "
            f"Bayesian model. "
            f"{params_fix_stim_stickiness!r}: stimulus stickiness parameter "
            f"is fixed to its overall (not per-group/per-drug) mean."
            f"{params_fix_loc_stickiness!r}: location (side) stickiness "
            f"parameter is fixed to its overall (not per-group/per-drug) mean."
        )
    )
    args = parser.parse_args()
    assert bool(args.output_filename) != bool(args.output_dir), (
        "Specify either --output_filename or --output_dir")

    # -------------------------------------------------------------------------
    # Logging
    # -------------------------------------------------------------------------
    main_only_quicksetup_rootlogger(
        logging.DEBUG if args.verbose else logging.INFO)

    # -------------------------------------------------------------------------
    # Choose simulation type
    # -------------------------------------------------------------------------
    param_recovery = False
    params = None  # type: Optional[PARAMS_TYPE]
    if args.parameters == params_standard:
        params = MODEL_2_FITTED_PARAMETERS
    elif args.parameters == params_fix_loc_stickiness:
        params = MODEL_2_FITTED_PARAMETERS_FIX_LOC_STICKINESS
    elif args.parameters == params_fix_stim_stickiness:
        params = MODEL_2_FITTED_PARAMETERS_FIX_STIM_STICKINESS
    elif args.parameters == params_parameter_recovery:
        param_recovery = True
    else:
        raise AssertionError("bug")

    # -------------------------------------------------------------------------
    # Random number generator
    # -------------------------------------------------------------------------
    log.info(f"Using RNG seed: {args.seed}")
    random.seed(args.seed)

    # -------------------------------------------------------------------------
    # Open file
    # -------------------------------------------------------------------------
    writer = Writer(output_filename=args.output_filename,
                    output_dir=args.output_dir,
                    excel=args.excel)

    # -------------------------------------------------------------------------
    # Run sim
    # -------------------------------------------------------------------------
    if param_recovery:
        demo_parameter_recovery(
            writer=writer,
            n_subjects=args.n_subjects_per_group,
        )
    else:
        log.info(f"Using parameters:\n{pprint.pformat(params)}")
        run_synthetic_experiment_model_2(
            writer=writer,
            n_subjects_per_group=args.n_subjects_per_group,
            params=params,
        )


# =============================================================================
# Command-line entry point
# =============================================================================

if __name__ == "__main__":
    # test_gen_recovery_parameters()
    main()
