# Supplementary material for: Computational modelling reveals contrasting effects on reinforcement learning and cognitive flexibility in stimulant use disorder and obsessive-compulsive disorder: remediating effects of dopaminergic D2/3 receptor agents
Source: Psychopharmacology (Berl). 2019 Jul 20;236(8):2337–58. doi: 10.1007/s00213-019-05325-w (PMC6820481; doi:10.1007/s00213-019-05325-w)
Supplement: Supplementary file 17 — (PY 1 kb) [file 213_2019_5325_MOESM17_ESM.py]

#!/usr/bin/env python

import argparse
from datetime import timedelta
import logging
from cardinal_pythonlib.logs import main_only_quicksetup_rootlogger
from cardinal_pythonlib.slurm import launch_cambridge_hphi


def launch_kanen(job: str) -> None:
    jobname = "kanen_{}".format(job)
    cmd = "Rscript bayesian_reversals_jk.R {}".format(job)
    launch_cambridge_hphi(
        jobname=jobname,
        cmd=cmd,
        memory_mb=48000,  # ... was 64000, then 56368, now 48000
        qos="long.q",  # long.q: up to 7 days
        email="rnc1001@cam.ac.uk",
        duration=timedelta(days=7),
        cpus_per_task=8,
        partition="wbic-cs"
    )


def main() -> None:
    main_only_quicksetup_rootlogger(level=logging.DEBUG)

    # Define jobs
    njobs = 7
    possible_jobs = []
    for x in range(1, njobs + 1):
        possible_jobs.append(str(x))
    # Special jobs:
    possible_jobs.append("2s")

    # Command-line arguments
    parser = argparse.ArgumentParser(
        description="Launch Kanen job on SLURM cluster",
        formatter_class=argparse.ArgumentDefaultsHelpFormatter)
    parser.add_argument(
        "jobs", type=str, nargs="+", choices=possible_jobs + ["all"],
        help="Job code")
    args = parser.parse_args()

    # Launch
    if "all" in args.jobs:
        for job in possible_jobs:
            launch_kanen(job)
    else:
        for job in args.jobs:
            launch_kanen(job)


if __name__ == '__main__':
    main()
