# Supplementary material for: Computational modelling reveals contrasting effects on reinforcement learning and cognitive flexibility in stimulant use disorder and obsessive-compulsive disorder: remediating effects of dopaminergic D2/3 receptor agents
Source: Psychopharmacology (Berl). 2019 Jul 20;236(8):2337–58. doi: 10.1007/s00213-019-05325-w (PMC6820481; doi:10.1007/s00213-019-05325-w)
Supplement: Supplementary file 21 — (R 1 kb) [file 213_2019_5325_MOESM21_ESM.r]

# listfunc.R

#==============================================================================
# Namespace-like method: http://stackoverflow.com/questions/1266279/#1319786
#==============================================================================

listfunc = new.env()


#==============================================================================
# Assign list to variables in global environment
#==============================================================================

listfunc$list_assign <- function(names, values, global=FALSE)
{
    if (length(names) != length(values)) {
        stop("length(names) != length(values)")
    }
    for (i in seq(along.with=names)) {
        assign(x=names[[i]],
               value=values[[i]],
               envir=parent.frame(),
               inherits=global)  # if TRUE, behaviour matches "<<-"; see ?"<<-" and ?assign
    }
}


#==============================================================================
# Namespace-like method: http://stackoverflow.com/questions/1266279/#1319786
#==============================================================================

if ("listfunc" %in% search()) detach("listfunc")
attach(listfunc)  # subsequent additions not found, so attach at the end


# Test with:
# listfunc$list_assign(c("x", "y", "z"), col2rgb("aquamarine"), global=TRUE)
