# Supplementary material for: Computational modelling reveals contrasting effects on reinforcement learning and cognitive flexibility in stimulant use disorder and obsessive-compulsive disorder: remediating effects of dopaminergic D2/3 receptor agents
Source: Psychopharmacology (Berl). 2019 Jul 20;236(8):2337–58. doi: 10.1007/s00213-019-05325-w (PMC6820481; doi:10.1007/s00213-019-05325-w)
Supplement: Supplementary file 24 — (R 4 kb) [file 213_2019_5325_MOESM24_ESM.r]

# miscmath.R

# =============================================================================
# Namespace-like method: http://stackoverflow.com/questions/1266279/#1319786
# =============================================================================

miscmath = new.env()

# =============================================================================
# Geometric mean
# =============================================================================

miscmath$geometric_mean <- function(x, na.rm=TRUE) {
    # geometric mean
    # http://stackoverflow.com/questions/2602583
    exp(sum(log(x[x > 0]), na.rm=na.rm) / length(x))
}

# =============================================================================
# Harmonic mean
# =============================================================================

miscmath$harmonic_mean <- function(x) {
    1 / mean(1/x)
}

# =============================================================================
# Logistic function
# =============================================================================

miscmath$logistic <- function(x, x0, k, L = 1) {
    # Notation as per https://en.wikipedia.org/wiki/Logistic_function
    L / (1 + exp(-k * (x - x0)));
}

# =============================================================================
# Logarithmic sequence
# =============================================================================

miscmath$log_sequence <- function(pow10low, pow10high,
                                  minimum=NA, maximum=NA) {
    # http://stackoverflow.com/questions/23901907
    x <- c(2:10 %o% 10^(pow10low:pow10high))
    if (!is.na(minimum)) {
        x <- x[which(x >= minimum)]
    }
    if (!is.na(maximum)) {
        x <- x[which(x <= maximum)]
    }
    return(x)
}

# =============================================================================
# Formatting numbers
# =============================================================================

miscmath$is_integer <- function(x) {
    # http://stackoverflow.com/questions/3476782/check-if-the-number-is-integer
    x %% 1 == 0
}

miscmath$format_dp <- function(x, dp) {
    # http://stackoverflow.com/questions/3443687/formatting-decimal-places-in-r
    format(round(x, dp), nsmall=dp)
}

miscmath$format_dp_unless_integer <- function(x, dp) {
    # http://stackoverflow.com/questions/3443687/formatting-decimal-places-in-r
    if (miscmath$is_integer(x)) {
        return(as.character(x))
    }
    format_dp(x, dp)
}

miscmath$format_sf <- function(x, sf = 3,
                               scientific = FALSE,
                               big.mark = ",", big.interval = 3,
                               small.mark = "", small.interval = 3,
                               drop0trailing = TRUE) {
    # http://stackoverflow.com/questions/3443687/formatting-decimal-places-in-r
    format(signif(x, sf),
           scientific = scientific,
           big.mark = big.mark,
           big.interval = big.interval,
           small.mark = small.mark,
           small.interval = small.interval,
           drop0trailing = drop0trailing)
}

miscmath$describe_p_value <- function(p, boundary_NS = 0.1, ns_val = "NS",
                                      boundary_scientific = 0.0001) {
    ifelse(
        p > boundary_NS,
        paste("p >", boundary_NS),
        ifelse(
            p == 0,  # unusual!
            "p = 0",  # better than "p = 0e0+00"
            ifelse(
                p >= boundary_scientific,
                paste("p =", miscmath$format_sf(p, scientific = FALSE,
                                                small.mark = "")),
                paste("p =", miscmath$format_sf(p, scientific = TRUE))
            )
        )
    )
}

miscmath$p_stars <- function(p) {
    # Simply a convention!
    # http://stats.stackexchange.com/questions/29158/do-you-reject-the-null-hypothesis-when-p-alpha-or-p-leq-alpha
    ifelse(p <= 0.001, "***",
           ifelse(p <= 0.01, "**",
                  ifelse(p < 0.05, "*",
                         "NS")))
}

miscmath$describe_p_value_with_stars <- function(p) {
    paste(miscmath$p_stars(p), ", ", miscmath$describe_p_value(p), sep = "")
}

# =============================================================================
# Namespace-like method: http://stackoverflow.com/questions/1266279/#1319786
# =============================================================================

if ("miscmath" %in% search()) detach("miscmath")
attach(miscmath)  # subsequent additions not found, so attach at the end
